# Supplementary material for: Anti-Epstein–Barr virus antibodies in Beijing during 2013–2017: What we have found in the different patients
Source: PLoS One. 2018 Mar 1;13(3):e0193171. doi: 10.1371/journal.pone.0193171 (PMC5832223; doi:10.1371/journal.pone.0193171)
Supplement: S1 File — (XLSX) [file pone.0193171.s001.xlsx]

## Sheet: Blood
Laboratory number	Source of Sample	Sex	Age	Clinical diagnosis	Sample type	VCA IgG	VCA IgM	VCA IgA	EAD IgA	EBNA1 IgG
20140724CCB405	Inpatient	M	28	Burkitt’s lymphoma	Blood	Positive(+) 2.22	Negative(-) 0.04
20160801CCB010	Inpatient	M	6	CNS neuropathy	Blood	Positive(+) 3.21	Negative(-) 0.31	Negative(-) 0.32	Negative(-) 0.27	Positive(+) 4.75
20161205CCB019	Inpatient	F	10	CNS neuropathy	Blood	Positive(+) 5.14	Negative(-) 0.15	Positive(+) 3.76	Positive(+) 2.30	Positive(+) 5.05
20141127CCB317	Outpatient	M	10	CNS neuropathy	Blood		Negative(-) 0.33
20170122CCB170	Inpatient	F	12	CNS neuropathy	Blood	Positive(+) 1.18	Negative(-) 0.71	Negative(-) 0.74	Negative(-) 0.40	Positive(+) 6.04
20130903CCB022	Inpatient	F	13	CNS neuropathy	Blood	Positive(+) 4.90	Negative(-) 0.15	Negative(-) 0.36	Negative(-) 0.22
20160622CCB163	Inpatient	F	13	CNS neuropathy	Blood	Positive(+) 5.90	Negative(-) 0.08	Equivocal 0.97	Negative(-) 0.39	Positive(+) 4.38
20150923CCB167	Inpatient	M	15	CNS neuropathy	Blood	Positive(+) 6.08	Negative(-) 0.17	Negative(-) 0.42	Negative(-) 0.38
20151112CCB149	Outpatient	M	17	CNS neuropathy	Blood		Negative(-) 0.30
20150806CCB069	Inpatient	F	17	CNS neuropathy	Blood	Positive(+) 5.23	Negative(-) 0.22	Negative(-) 0.27	Negative(-) 0.17
20150605CCB078	Inpatient	F	17	CNS neuropathy	Blood	Positive(+) 6.03	Negative(-) 0.77	Negative(-) 0.58	Negative(-) 0.26
20150617CCB213	Inpatient	M	18	CNS neuropathy	Blood	Positive(+) 3.02	Negative(-) 0.22	Negative(-) 0.15	Negative(-) 0.11
20140603CCB011	Inpatient	F	18	CNS neuropathy	Blood	Negative(-) 0.61	Negative(-) 0.37	Negative(-) 0.17	Negative(-) 0.22
20160505CCB050	Inpatient	M	18	CNS neuropathy	Blood	Positive(+) 5.24	Negative(-) 0.11
20160819CCB193	Outpatient	M	18	CNS neuropathy	Blood	Positive(+) 2.66	Negative(-) 0.18
20150506CCB050	Inpatient	M	20	CNS neuropathy	Blood	Positive(+) 4.56	Negative(-) 0.16	Positive(+) 1.54	Positive(+) 1.48
20160616CCB113	Outpatient	F	21	CNS neuropathy	Blood		Negative(-) 0.13
20150303CCB013	Outpatient	M	21	CNS neuropathy	Blood	Positive(+) 4.53	Negative(-) 0.19	Positive(+) 2.28	Equivocal 0.84	Positive(+) 5.64
20151126CCB347	Inpatient	M	21	CNS neuropathy	Blood	Positive(+) 2.66	Negative(-) 0.32	Negative(-) 0.44	Negative(-) 0.21
20150106CCB038	Inpatient	M	21	CNS neuropathy	Blood	Positive(+) 6.40	Negative(-) 0.21	Negative(-) 0.43	Negative(-) 0.19	Positive(+) 3.04
20150130CCB284	Inpatient	M	21	CNS neuropathy	Blood	Positive(+) 6.55	Negative(-) 0.16	Negative(-) 0.68	Negative(-) 0.39
20160622CCB172	Inpatient	M	22	CNS neuropathy	Blood		Negative(-) 0.20
20161103CCB051	Inpatient	F	22	CNS neuropathy	Blood				Negative(-) 0.12
20140812CCB012	Outpatient	M	23	CNS neuropathy	Blood	Positive(+) 3.56	Negative(-) 0.14	Negative(-) 0.42	Negative(-) 0.25
20160104CCB026	Inpatient	F	24	CNS neuropathy	Blood	Positive(+) 2.65
20150818CCB227	Inpatient	F	24	CNS neuropathy	Blood	Positive(+) 6.93	Negative(-) 0.14	Negative(-) 0.47	Equivocal 0.87
20150417CCB208	Inpatient	F	24	CNS neuropathy	Blood	Positive(+) 3.88	Negative(-) 0.17
20151106CCB074	Outpatient	F	25	CNS neuropathy	Blood		Negative(-) 0.27
20140717CCB351	Outpatient	M	25	CNS neuropathy	Blood	Positive(+) 2.08	Negative(-) 0.09
20151106CCB078	Inpatient	F	25	CNS neuropathy	Blood		Negative(-) 0.09
20140902CCB214	Outpatient	M	25	CNS neuropathy	Blood	Positive(+) 6.07	Negative(-) 0.04
20161008CCB021	Inpatient	M	26	CNS neuropathy	Blood		Negative(-) 0.13
20141205CCB051	Outpatient	M	26	CNS neuropathy	Blood		Negative(-) 0.22	Negative(-) 0.40
20151116CCB184	Outpatient	M	27	CNS neuropathy	Blood	Positive(+) 4.87	Negative(-) 0.25	Equivocal 0.92	Negative(-) 0.76
20160728CCB257	Inpatient	F	28	CNS neuropathy	Blood	Positive(+) 2.99	Negative(-) 0.09	Negative(-) 0.19	Negative(-) 0.50	Negative(-) 0.36
20160809CCB076	Inpatient	F	28	CNS neuropathy	Blood	Positive(+) 4.10	Negative(-) 0.14	Positive(+) 1.30	Equivocal 0.95	Positive(+) 1.81
20161012CCB073	Inpatient	M	28	CNS neuropathy	Blood	Positive(+) 5.51	Negative(-) 0.17
20151013CCB084	Inpatient	M	28	CNS neuropathy	Blood	Positive(+) 3.97	Negative(-) 0.36
20160919CCB133	Inpatient	M	29	CNS neuropathy	Blood	Positive(+) 3.70	Negative(-) 0.16	Negative(-) 0.30	Negative(-) 0.33	Positive(+) 1.45
20160912CCB072	Inpatient	M	29	CNS neuropathy	Blood	Positive(+) 3.41	Negative(-) 0.06	Negative(-) 0.31	Negative(-) 0.23	Positive(+) 4.25
20130903CCB141	Inpatient	M	29	CNS neuropathy	Blood	Positive(+) 2.17	Negative(-) 0.29
20170609CCB053	Inpatient	M	29	CNS neuropathy	Blood	Positive(+) 1.601	Negative(-) 0.144
20160301CCB347	Inpatient	M	30	CNS neuropathy	Blood		Negative(-) 0.13
20160622CCB178	Outpatient	M	30	CNS neuropathy	Blood		Negative(-) 0.18		Negative(-) 0.26
20170213CCB108	Inpatient	M	30	CNS neuropathy	Blood		Negative(-) 0.05
20150504CCB009	Outpatient	F	31	CNS neuropathy	Blood	Positive(+) 6.46	Negative(-) 0.05	Negative(-) 0.38	Negative(-) 0.20
20150504CCB006	Outpatient	M	32	CNS neuropathy	Blood	Positive(+) 5.63	Negative(-) 0.06	Positive(+) 1.65	Positive(+) 1.16
20150702CCB459	Inpatient	M	32	CNS neuropathy	Blood	Positive(+) 4.05	Negative(-) 0.11	Negative(-) 0.48	Negative(-) 0.24
20160224CCB274	Inpatient	F	32	CNS neuropathy	Blood	Positive(+) 7.42	Negative(-) 0.05	Positive(+) 1.42	Positive(+) 2.12
20160201CCB026	Inpatient	M	34	CNS neuropathy	Blood	Positive(+) 3.56	Negative(-) 0.20
20150327CCB308	Inpatient	M	34	CNS neuropathy	Blood	Positive(+) 3.96	Negative(-) 0.27	Positive(+) 1.20	Negative(-) 0.52
20161213CCB102	Inpatient	F	35	CNS neuropathy	Blood	Positive(+) 4.68	Negative(-) 0.42
20170204CCB019	Inpatient	F	35	CNS neuropathy	Blood	Positive(+) 4.47	Negative(-) 0.18	Equivocal 1.06
20160923CCB175	Inpatient	M	36	CNS neuropathy	Blood	Positive(+) 2.41	Negative(-) 0.15	Negative(-) 0.14	Negative(-) 0.12
20141113CCB076	Inpatient	F	37	CNS neuropathy	Blood		Negative(-) 0.11	Equivocal 0.87	Equivocal 0.96
20160317CCB260	Outpatient	M	38	CNS neuropathy	Blood		Negative(-) 0.11
20151102CCB014	Inpatient	M	38	CNS neuropathy	Blood	Positive(+) 1.80	Negative(-) 0.40
20150617CCB211	Inpatient	M	39	CNS neuropathy	Blood	Positive(+) 5.30	Negative(-) 0.14	Negative(-) 0.13	Negative(-) 0.15
20160601CCB280	Inpatient	M	41	CNS neuropathy	Blood	Positive(+) 3.81	Negative(-) 0.20	Positive(+) 2.12	Negative(-) 0.45	Positive(+) 3.50
20150720CCB181	Inpatient	M	41	CNS neuropathy	Blood	Positive(+) 2.37	Negative(-) 0.06	Negative(-) 0.13	Negative(-) 0.13
20151130CCB015	Inpatient	F	42	CNS neuropathy	Blood	Positive(+) 5.67	Negative(-) 0.16
20150707CCB015	Inpatient	F	43	CNS neuropathy	Blood	Positive(+) 4.50	Negative(-) 0.21	Negative(-) 0.31	Negative(-) 0.29
20150630CCB405	Inpatient	M	44	CNS neuropathy	Blood	Positive(+) 4.51	Negative(-) 0.12	Positive(+) 2.42	Positive(+) 1.77	Positive(+) 2.23
20150818CCB235	Inpatient	M	46	CNS neuropathy	Blood	Positive(+) 7.46	Negative(-) 0.17	Negative(-) 0.63	Negative(-) 0.29	Positive(+) 5.46
20160728CCB271	Outpatient	F	47	CNS neuropathy	Blood		Negative(-) 0.11
20160708CCB069	Inpatient	M	47	CNS neuropathy	Blood	Positive(+) 6.45	Negative(-) 0.09	Negative(-) 0.56
20161129CCB253	Inpatient	M	48	CNS neuropathy	Blood		Negative(-) 0.18
20160426CCB213	Inpatient	M	48	CNS neuropathy	Blood		Negative(-) 0.19	Negative(-) 0.49
20160104CCB013	Inpatient	M	48	CNS neuropathy	Blood	Positive(+) 4.14	Negative(-) 0.06	Negative(-) 0.23	Negative(-) 0.23	Negative(-) 0.48
20151118CCB236	Inpatient	F	48	CNS neuropathy	Blood		Negative(-) 0.20
20150522CCB250	Inpatient	M	49	CNS neuropathy	Blood	Positive(+) 4.32	Negative(-) 0.43	Negative(-) 0.41	Negative(-) 0.19	Positive(+) 3.87
20151019CCB170	Inpatient	M	49	CNS neuropathy	Blood	Equivocal 1.06	Negative(-) 0.13
20140606CCB248	Inpatient	F	50	CNS neuropathy	Blood		Negative(-) 0.21
20170209CCB064	Inpatient	M	50	CNS neuropathy	Blood	Positive(+) 4.52	Negative(-) 0.25	Negative(-) 0.36	Negative(-) 0.22	Positive(+) 4.83
20140722CCB370	Inpatient	M	51	CNS neuropathy	Blood	Positive(+) 2.19	Negative(-) 0.06
20150818CCB234	Inpatient	F	51	CNS neuropathy	Blood	Positive(+) 3.63	Negative(-) 0.06	Negative(-) 0.71	Negative(-) 0.50	Positive(+) 2.40
20150313CCB118	Inpatient	M	52	CNS neuropathy	Blood	Positive(+) 6.88	Negative(-) 0.13	Equivocal 0.89	Negative(-) 0.45
20150306CCB082	Inpatient	F	52	CNS neuropathy	Blood	Positive(+) 2.84
20140610CCB263	Inpatient	F	53	CNS neuropathy	Blood	Positive(+) 3.07	Negative(-) 0.12
20170215CCB122	Inpatient	F	53	CNS neuropathy	Blood	Positive(+) 4.45	Negative(-) 0.32	Negative(-) 0.72
20150709CCB073	Inpatient	M	54	CNS neuropathy	Blood	Positive(+) 6.65	Negative(-) 0.13	Negative(-) 0.79	Negative(-) 0.43
20150528CCB326	Inpatient	M	55	CNS neuropathy	Blood	Positive(+) 6.83	Negative(-) 0.58	Positive(+) 3.21	Positive(+) 1.69	Positive(+) 4.23
20151015CCB118	Inpatient	M	56	CNS neuropathy	Blood		Negative(-) 0.12
20130903CCB006	Inpatient	M	57	CNS neuropathy	Blood	Positive(+) 5.09	Negative(-) 0.07	Negative(-) 0.32	Negative(-) 0.20
20151124CCB321	Outpatient	M	58	CNS neuropathy	Blood		Negative(-) 0.16
20150728CCB310	Inpatient	M	58	CNS neuropathy	Blood	Positive(+) 5.35	Negative(-) 0.06	Negative(-) 0.74	Negative(-) 0.71
20150210CCB070	Inpatient	M	59	CNS neuropathy	Blood	Positive(+) 4.98	Negative(-) 0.10	Negative(-) 0.26	Negative(-) 0.13	Positive(+) 6.81
20150104CCB017	Outpatient	M	59	CNS neuropathy	Blood		Negative(-) 0.50		Negative(-) 0.22	Positive(+) 8.31
20151124CCB330	Inpatient	M	59	CNS neuropathy	Blood	Positive(+) 5.52	Negative(-) 0.05	Positive(+) 2.11
20161014CCB098	Inpatient	F	60	CNS neuropathy	Blood		Negative(-) 0.13	Negative(-) 0.42	Negative(-) 0.15
20160921CCB166	Inpatient	F	60	CNS neuropathy	Blood	Positive(+) 4.10	Negative(-) 0.25
20160708CCB086	Inpatient	F	60	CNS neuropathy	Blood		Negative(-) 0.04
20160726CCB239	Inpatient	M	63	CNS neuropathy	Blood	Positive(+) 4.42	Negative(-) 0.27
20170718CCB136	Outpatient	F	63	CNS neuropathy	Blood		Negative(-) 0.155
20160803CCB043	Outpatient	M	64	CNS neuropathy	Blood		Negative(-) 0.17
20140923CCB075	Outpatient	F	64	CNS neuropathy	Blood	Positive(+) 3.39	Negative(-) 0.07	Negative(-) 0.07	Negative(-) 0.05
20150609CCB137	Outpatient	M	67	CNS neuropathy	Blood		Negative(-) 0.31
20160906CCB004	Inpatient	M	67	CNS neuropathy	Blood	Positive(+) 2.98	Negative(-) 0.04	Negative(-) 0.43	Equivocal 1.10
20170313CCB050	Inpatient	M	72	CNS neuropathy	Blood	Positive(+) 2.16	Negative(-) 0.04	Negative(-) 0.28	Negative(-) 0.18	Positive(+) 6.69
20170619CCB126	Inpatient	M	72	CNS neuropathy	Blood	Positive(+) 3.301	Negative(-) 0.399	Negative(-) 0.587
20150415CCB160	Inpatient	M	73	CNS neuropathy	Blood	Positive(+) 6.33	Negative(-) 0.11	Positive(+) 3.28	Positive(+) 4.07
20150402CCB017	Inpatient	M	73	CNS neuropathy	Blood	Positive(+) 6.83	Negative(-) 0.08
20150626CCB319	Inpatient	F	75	CNS neuropathy	Blood	Positive(+) 5.07	Negative(-) 0.22	Negative(-) 0.74	Negative(-) 0.21
20150715CCB140	Inpatient	F	75	CNS neuropathy	Blood	Positive(+) 4.84	Negative(-) 0.15	Negative(-) 0.63	Negative(-) 0.23
20141115CCB094	Inpatient	M	76	CNS neuropathy	Blood	Positive(+) 8.16	Negative(-) 0.18	Positive(+) 1.62	Negative(-) 0.25	Positive(+) 4.02
20141115CCB102	Outpatient	F	77	CNS neuropathy	Blood	Positive(+) 6.24	Negative(-) 0.12
20150317CCB190	Inpatient	M	77	CNS neuropathy	Blood		Negative(-) 0.07	Positive(+) 1.34	Equivocal 0.99
20140902CCB008	Outpatient	M	81	CNS neuropathy	Blood	Positive(+) 4.26	Negative(-) 0.56	Negative(-) 0.32	Negative(-) 0.19
20170626CCB193	Outpatient	M	0.2	Elevated serum liver enzymes	Blood		Positive(+) 1.544
20140606CCB026	Outpatient	F	0.42	Elevated serum liver enzymes	Blood	Positive(+) 2.20	Negative(-) 0.67	Positive(+) 2.70	Negative(-) 0.17
20160914CCB103	Outpatient	F	0.5	Elevated serum liver enzymes	Blood	Positive(+) 1.27	Negative(-) 0.22	Negative(-) 0.62	Negative(-) 0.56	Positive(+) 1.60
20160315CCB199	Outpatient	F	0.5	Elevated serum liver enzymes	Blood		Negative(-) 0.37
20150702CCB470	Outpatient	F	0.67	Elevated serum liver enzymes	Blood	Negative(-) 0.47	Negative(-) 0.28
20151116CCB194	Outpatient	F	1	Elevated serum liver enzymes	Blood	Positive(+) 3.90	Negative(-) 0.73	Negative(-) 0.17	Negative(-) 0.18	Negative(-) 0.14
20161201CCB270	Outpatient	M	1	Elevated serum liver enzymes	Blood	Positive(+) 4.58	Negative(-) 0.31	Negative(-) 0.23	Negative(-) 0.08	Positive(+) 3.28
20160612CCB040	Inpatient	M	1	Elevated serum liver enzymes	Blood	Positive(+) 5.13	Positive(+) 1.49	Negative(-) 0.23	Negative(-) 0.20	Positive(+) 3.60
20150528CCB318	Outpatient	F	1	Elevated serum liver enzymes	Blood	Negative(-) 0.46	Negative(-) 0.58	Negative(-) 0.12	Negative(-) 0.08
20150828CCB348	Outpatient	F	2	Elevated serum liver enzymes	Blood	Positive(+) 7.37	Negative(-) 0.20	Negative(-) 0.14	Negative(-) 0.08	Positive(+) 2.31
20150423CCB246	Outpatient	F	2	Elevated serum liver enzymes	Blood	Positive(+) 4.91	Negative(-) 0.42	Negative(-) 0.25	Negative(-) 0.10
20161109CCB088	Outpatient	F	2	Elevated serum liver enzymes	Blood		Equivocal 1.05
20160616CCB110	Outpatient	F	3	Elevated serum liver enzymes	Blood	Positive(+) 4.74	Negative(-) 0.27	Negative(-) 0.25	Negative(-) 0.13	Positive(+) 3.31
20150306CCB066	Inpatient	F	3	Elevated serum liver enzymes	Blood	Positive(+) 5.13	Negative(-) 0.49	Negative(-) 0.28	Negative(-) 0.21	Positive(+) 6.89
20151019CCB152	Outpatient	M	3	Elevated serum liver enzymes	Blood		Negative(-) 0.11
20161116CCB145	Outpatient	M	4	Elevated serum liver enzymes	Blood	Positive(+) 3.64	Positive(+) 1.39	Negative(-) 0.19	Negative(-) 0.14
20170313CCB052	Outpatient	F	4	Elevated serum liver enzymes	Blood	Positive(+) 4.04	Equivocal 0.96	Negative(-) 0.76	Negative(-) 0.45	Negative(-) 0.15
20140807CCB104	Outpatient	M	5	Elevated serum liver enzymes	Blood	Negative(-) 0.26	Negative(-) 0.47	Negative(-) 0.31	Negative(-) 0.13	Negative(-) 0.41
20140606CCB220	Outpatient	M	5	Elevated serum liver enzymes	Blood	Negative(-) 0.29	Equivocal 0.83	Negative(-) 0.44	Negative(-) 0.22	Negative(-) 0.58
20170613CCB071	Inpatient	M	7	Elevated serum liver enzymes	Blood	Negative(-) 0.158	Negative(-) 0.429		Equivocal 0.987	Negative(-) 0.130
20170629CCB205	Outpatient	M	7	Elevated serum liver enzymes	Blood	Positive(+) 1.721	Positive(+) 2.566	Negative(-) 0.472	Positive(+) 2.161
20150713CCB125	Outpatient	M	8	Elevated serum liver enzymes	Blood	Positive(+) 4.12	Negative(-) 0.14
20160901CCB321	Outpatient	F	9	Elevated serum liver enzymes	Blood	Negative(-) 0.24	Negative(-) 0.51	Negative(-) 0.35	Negative(-) 0.35	Negative(-) 0.16
20150423CCB243	Outpatient	M	9	Elevated serum liver enzymes	Blood	Positive(+) 6.48	Negative(-) 0.52	Positive(+) 1.92	Negative(-) 0.25
20150724CCB267	Outpatient	F	9	Elevated serum liver enzymes	Blood	Positive(+) 6.66	Negative(-) 0.20	Equivocal 0.85	Negative(-) 0.43
20140821CCB048	Outpatient	F	9	Elevated serum liver enzymes	Blood	Positive(+) 3.05	Negative(-) 0.61	Negative(-) 0.33	Positive(+) 2.77
20140731CCB089	Outpatient	M	10	Elevated serum liver enzymes	Blood	Positive(+) 4.84	Negative(-) 0.09	Negative(-) 0.35	Negative(-) 0.12
20150720CCB216	Outpatient	M	11	Elevated serum liver enzymes	Blood	Positive(+) 3.91	Negative(-) 0.08	Negative(-) 0.45	Negative(-) 0.31
20140828CCB116	Outpatient	M	12	Elevated serum liver enzymes	Blood	Positive(+) 3.32	Negative(-) 0.09	Negative(-) 0.49	Negative(-) 0.22	Positive(+) 2.49
20160823CCB208	Outpatient	M	12	Elevated serum liver enzymes	Blood	Positive(+) 3.28	Negative(-) 0.11	Negative(-) 0.48	Negative(-) 0.27
20150624CCB314	Outpatient	M	12	Elevated serum liver enzymes	Blood	Negative(-) 0.19		Equivocal 1.04
20150713CCB129	Outpatient	M	12	Elevated serum liver enzymes	Blood	Positive(+) 3.81	Negative(-) 0.41
20160503CCB012	Outpatient	M	13	Elevated serum liver enzymes	Blood	Positive(+) 1.78	Negative(-) 0.11	Positive(+) 1.51	Positive(+) 1.48	Positive(+) 4.17
20150605CCB112	Inpatient	F	13	Elevated serum liver enzymes	Blood	Positive(+) 7.19	Negative(-) 0.13	Negative(-) 0.22	Negative(-) 0.10	Positive(+) 8.19
20160413CCB099	Outpatient	M	13	Elevated serum liver enzymes	Blood	Positive(+) 6.04	Negative(-) 0.20
20170414CCB108	Outpatient	M	13	Elevated serum liver enzymes	Blood		Negative(-) 0.523
20170303CCB262	Outpatient	F	14	Elevated serum liver enzymes	Blood	Negative(-) 0.13	Negative(-) 0.10		Negative(-) 0.17
20140708CCB271	Outpatient	M	14	Elevated serum liver enzymes	Blood	Positive(+) 1.73	Negative(-) 0.07
20160317CCB253	Outpatient	M	14	Elevated serum liver enzymes	Blood		Positive(+) 1.12
20161024CCB163	Inpatient	F	15	Elevated serum liver enzymes	Blood	Negative(-) 0.45	Negative(-) 0.46	Equivocal 0.89	Equivocal 1.05	Negative(-) 0.28
20170217CCB145	Inpatient	M	15	Elevated serum liver enzymes	Blood	Positive(+) 6.06	Negative(-) 0.24	Positive(+) 1.78	Equivocal 1.09	Positive(+) 2.19
20170412CCB081	Outpatient	M	15	Elevated serum liver enzymes	Blood	Positive(+) 2.170	Negative(-) 0.213	Negative(-) 0.228	Negative(-) 0.111	Positive(+) 2.431
20160122CCB336	Outpatient	M	15	Elevated serum liver enzymes	Blood		Negative(-) 0.15
20160323CCB333	Outpatient	M	15	Elevated serum liver enzymes	Blood		Negative(-) 0.07
20160122CCB340	Outpatient	F	15	Elevated serum liver enzymes	Blood		Positive(+) 7.16
20170613CCB087	Outpatient	F	15	Elevated serum liver enzymes	Blood		Positive(+) 6.196
20140612CCB316	Outpatient	M	15	Elevated serum liver enzymes	Blood		Negative(-) 0.17
20170104CCB011	Outpatient	F	15	Elevated serum liver enzymes	Blood	Positive(+) 4.50	Positive(+) 5.85	Positive(+) 2.76	Positive(+) 2.08	Positive(+) 3.94
20170720CCB155	Outpatient	F	16	Elevated serum liver enzymes	Blood	Positive(+) 1.652	Negative(-) 0.210	Negative(-) 0.320	Negative(-) 0.211	Positive(+) 2.438
20160912CCB080	Outpatient	M	16	Elevated serum liver enzymes	Blood	Positive(+) 1.69	Negative(-) 0.06	Negative(-) 0.26	Negative(-) 0.22
20170609CCB061	Inpatient	F	16	Elevated serum liver enzymes	Blood		Negative(-) 0.232
20140923CCB076	Outpatient	F	16	Elevated serum liver enzymes	Blood	Positive(+) 2.08	Negative(-) 0.17	Positive(+) 1.38	Negative(-) 0.34
20160309CCB124	Outpatient	M	16	Elevated serum liver enzymes	Blood		Negative(-) 0.13
20160616CCB121	Outpatient	M	17	Elevated serum liver enzymes	Blood		Negative(-) 0.15	Negative(-) 0.25	Negative(-) 0.22
20160726CCB230	Outpatient	F	17	Elevated serum liver enzymes	Blood	Positive(+) 2.43	Positive(+) 6.91	Equivocal 0.92	Positive(+) 1.14
20130903CCB119	Outpatient	F	17	Elevated serum liver enzymes	Blood		Negative(-) 0.23
20160301CCB350	Outpatient	F	17	Elevated serum liver enzymes	Blood		Positive(+) 1.90	Positive(+) 1.11	Positive(+) 6.95	Negative(-) 0.26
20151228CCB423	Outpatient	M	17	Elevated serum liver enzymes	Blood		Negative(-) 0.10	Negative(-) 0.35	Negative(-) 0.30	Positive(+) 3.64
20150909CCB022	Outpatient	M	17	Elevated serum liver enzymes	Blood	Positive(+) 4.89	Negative(-) 0.10	Negative(-) 0.58	Negative(-) 0.50
20161026CCB201	Outpatient	F	18	Elevated serum liver enzymes	Blood		Negative(-) 0.19
20150619CCB261	Outpatient	M	18	Elevated serum liver enzymes	Blood	Positive(+) 5.38	Negative(-) 0.26
20150227CCB228	Outpatient	F	18	Elevated serum liver enzymes	Blood		Negative(-) 0.28
20141202CCB020	Outpatient	F	18	Elevated serum liver enzymes	Blood	Positive(+) 6.34	Negative(-) 0.68
20140731CCB457	Outpatient	M	19	Elevated serum liver enzymes	Blood		Negative(-) 0.08
20170629CCB208	Outpatient	M	19	Elevated serum liver enzymes	Blood		Positive(+) 7.990		Equivocal 0.953	Negative(-) 0.096
20140930CCB432	Outpatient	M	19	Elevated serum liver enzymes	Blood					Negative(-) 0.71
20140523CCB104	Outpatient	F	19	Elevated serum liver enzymes	Blood			Equivocal 1.03	Negative(-) 0.46	Positive(+) 6.27
20150921CCB155	Outpatient	M	19	Elevated serum liver enzymes	Blood		Negative(-) 0.08	Negative(-) 0.28	Negative(-) 0.09
20150113CCB110	Inpatient	M	20	Elevated serum liver enzymes	Blood	Positive(+) 6.08	Negative(-) 0.09			Positive(+) 6.90
20140902CCB228	Inpatient	M	20	Elevated serum liver enzymes	Blood		Negative(-) 0.06
20150724CCB292	Outpatient	F	20	Elevated serum liver enzymes	Blood		Positive(+) 3.75
20170726CCB211	Outpatient	M	20	Elevated serum liver enzymes	Blood	Positive(+) 3.695	Positive(+) 4.672
20150810CCB118	Outpatient	F	20	Elevated serum liver enzymes	Blood	Equivocal 0.82	Positive(+) 2.49	Negative(-) 0.44
20140814CCB285	Outpatient	F	20	Elevated serum liver enzymes	Blood		Positive(+) 2.13
20150728CCB308	Outpatient	F	20	Elevated serum liver enzymes	Blood	Positive(+) 7.33	Negative(-) 0.25	Negative(-) 0.73	Negative(-) 0.48
20140701CCB102	Outpatient	M	21	Elevated serum liver enzymes	Blood	Positive(+) 3.35	Negative(-) 0.12	Negative(-) 0.19	Negative(-) 0.19	Positive(+) 4.33
20141219CCB182	Outpatient	F	21	Elevated serum liver enzymes	Blood		Negative(-) 0.12	Negative(-) 0.42		Positive(+) 5.08
20140814CCB279	Outpatient	M	21	Elevated serum liver enzymes	Blood		Negative(-) 0.09
20160118CCB240	Outpatient	M	21	Elevated serum liver enzymes	Blood		Negative(-) 0.13
20170215CCB126	Outpatient	M	21	Elevated serum liver enzymes	Blood		Negative(-) 0.25
20170207CCB042	Outpatient	M	21	Elevated serum liver enzymes	Blood		Negative(-) 0.26
20150626CCB329	Outpatient	F	22	Elevated serum liver enzymes	Blood	Positive(+) 2.73	Negative(-) 0.15	Negative(-) 0.53	Negative(-) 0.36	Positive(+) 5.12
20160628CCB202	Inpatient	M	22	Elevated serum liver enzymes	Blood	Positive(+) 5.47	Negative(-) 0.14	Negative(-) 0.60	Negative(-) 0.76
20140527CCB106	Outpatient	M	22	Elevated serum liver enzymes	Blood		Positive(+) 5.56	Negative(-) 0.78	Positive(+) 3.05
20130903CCB136	Outpatient	F	22	Elevated serum liver enzymes	Blood		Negative(-) 0.09
20150504CCB029	Outpatient	F	22	Elevated serum liver enzymes	Blood		Negative(-) 0.06
20150210CCB091	Outpatient	M	22	Elevated serum liver enzymes	Blood	Negative(-) 0.27	Negative(-) 0.27
20140807CCB242	Outpatient	M	22	Elevated serum liver enzymes	Blood		Positive(+) 1.38
20151116CCB208	Outpatient	M	23	Elevated serum liver enzymes	Blood		Negative(-) 0.09	Negative(-) 0.38	Negative(-) 0.23
20141230CCB259	Outpatient	F	23	Elevated serum liver enzymes	Blood	Positive(+) 3.95	Negative(-) 0.16	Positive(+) 1.51	Positive(+) 1.32
20150720CCB207	Outpatient	F	23	Elevated serum liver enzymes	Blood	Positive(+) 3.62	Negative(-) 0.20
20140814CCB291	Outpatient	M	23	Elevated serum liver enzymes	Blood		Negative(-) 0.22
20140701CCB222	Outpatient	F	24	Elevated serum liver enzymes	Blood		Negative(-) 0.18
20140603CCB003	Outpatient	F	24	Elevated serum liver enzymes	Blood	Positive(+) 2.92	Negative(-) 0.40	Negative(-) 0.15	Negative(-) 0.14
20170418CCB141	Outpatient	F	25	Elevated serum liver enzymes	Blood		Negative(-) 0.201	Negative(-) 0.177	Negative(-) 0.096
20170508CCB060	Outpatient	M	25	Elevated serum liver enzymes	Blood		Negative(-) 0.079	Equivocal 0.900	Negative(-) 0.151
20140828CCB388	Outpatient	F	25	Elevated serum liver enzymes	Blood	Positive(+) 1.51	Negative(-) 0.22		Negative(-) 0.35
20141223CCB231	Outpatient	F	25	Elevated serum liver enzymes	Blood		Equivocal 0.96	Positive(+) 1.47	Positive(+) 1.50
20150324CCB273	Outpatient	F	25	Elevated serum liver enzymes	Blood	Positive(+) 5.86	Negative(-) 0.62
20141225CCB252	Outpatient	F	25	Elevated serum liver enzymes	Blood		Positive(+) 3.23
20160630CCB262	Outpatient	M	25	Elevated serum liver enzymes	Blood		Negative(-) 0.08	Positive(+) 1.72	Negative(-) 0.39	Positive(+) 4.31
20150512CCB130	Outpatient	M	25	Elevated serum liver enzymes	Blood		Negative(-) 0.07	Positive(+) 2.15	Positive(+) 1.50	Positive(+) 7.22
20160628CCB233	Outpatient	M	25	Elevated serum liver enzymes	Blood		Negative(-) 0.44		Positive(+) 1.93
20150603CCB047	Outpatient	M	25	Elevated serum liver enzymes	Blood		Negative(-) 0.08
20160919CCB138	Outpatient	M	25	Elevated serum liver enzymes	Blood		Negative(-) 0.11
20151106CCB075	Outpatient	M	25	Elevated serum liver enzymes	Blood		Negative(-) 0.08
20150113CCB108	Outpatient	M	26	Elevated serum liver enzymes	Blood	Positive(+) 3.82	Negative(-) 0.14	Positive(+) 1.59	Positive(+) 1.15	Positive(+) 2.72
20150409CCB075	Outpatient	F	26	Elevated serum liver enzymes	Blood	Positive(+) 3.45	Negative(-) 0.23	Positive(+) 2.37	Negative(-) 0.55	Positive(+) 7.28
20140606CCB224	Outpatient	F	26	Elevated serum liver enzymes	Blood	Positive(+) 2.90	Negative(-) 0.28	Negative(-) 0.21	Negative(-) 0.10	Positive(+) 7.74
20160728CCB267	Outpatient	M	26	Elevated serum liver enzymes	Blood	Positive(+) 5.25	Negative(-) 0.37		Positive(+) 4.04
20160106CCB090	Inpatient	F	26	Elevated serum liver enzymes	Blood		Negative(-) 0.04
20160126CCB383	Outpatient	M	26	Elevated serum liver enzymes	Blood		Negative(-) 0.07
20170728CCB233	Outpatient	M	26	Elevated serum liver enzymes	Blood	Positive(+) 2.131	Negative(-) 0.176
20150514CCB163	Outpatient	M	26	Elevated serum liver enzymes	Blood		Negative(-) 0.22
20160523CCB205	Outpatient	M	26	Elevated serum liver enzymes	Blood		Negative(-) 0.24
20140814CCB109	Outpatient	F	26	Elevated serum liver enzymes	Blood		Negative(-) 0.21	Negative(-) 0.20	Negative(-) 0.07	Positive(+) 4.08
20161111CCB102	Outpatient	M	27	Elevated serum liver enzymes	Blood	Positive(+) 4.59	Negative(-) 0.38	Negative(-) 0.26	Negative(-) 0.19	Positive(+) 3.26
20150601CCB015	Outpatient	F	27	Elevated serum liver enzymes	Blood		Negative(-) 0.08		Negative(-) 0.18
20140909CCB268	Outpatient	M	27	Elevated serum liver enzymes	Blood		Negative(-) 0.11	Positive(+) 1.75	Positive(+) 5.33	Positive(+) 1.53
20151214CCB182	Outpatient	F	27	Elevated serum liver enzymes	Blood		Negative(-) 0.08
20150707CCB043	Outpatient	F	27	Elevated serum liver enzymes	Blood		Negative(-) 0.43	Equivocal 0.99		Positive(+) 3.54
20161205CCB016	Outpatient	M	28	Elevated serum liver enzymes	Blood	Positive(+) 3.32	Negative(-) 0.31	Equivocal 0.81	Negative(-) 0.38	Positive(+) 2.69
20160331CCB465	Inpatient	M	28	Elevated serum liver enzymes	Blood	Positive(+) 5.76	Negative(-) 0.36	Positive(+) 1.25	Positive(+) 1.87	Positive(+) 2.93
20161209CCB073	Outpatient	F	28	Elevated serum liver enzymes	Blood	Positive(+) 5.42	Negative(-) 0.10		Negative(-) 0.17
20160914CCB113	Outpatient	M	28	Elevated serum liver enzymes	Blood		Negative(-) 0.08
20140704CCB257	Outpatient	M	28	Elevated serum liver enzymes	Blood		Negative(-) 0.18
20160517CCB150	Outpatient	M	28	Elevated serum liver enzymes	Blood		Negative(-) 0.19
20141209CCB086	Outpatient	M	28	Elevated serum liver enzymes	Blood		Negative(-) 0.70	Negative(-) 0.67	Equivocal 1.06
20170615CCB108	Outpatient	F	28	Elevated serum liver enzymes	Blood	Positive(+) 4.546		Equivocal 0.956	Equivocal 0.823
20160803CCB023	Outpatient	F	28	Elevated serum liver enzymes	Blood	Positive(+) 6.16	Negative(-) 0.10	Positive(+) 1.22	Negative(-) 0.59
20161116CCB154	Outpatient	F	29	Elevated serum liver enzymes	Blood	Positive(+) 3.30	Negative(-) 0.30		Negative(-) 0.12
20150506CCB066	Outpatient	M	29	Elevated serum liver enzymes	Blood		Negative(-) 0.09
20160712CCB115	Outpatient	M	29	Elevated serum liver enzymes	Blood		Negative(-) 0.12
20160405CCB021	Inpatient	F	29	Elevated serum liver enzymes	Blood		Negative(-) 0.15
20141225CCB250	Outpatient	M	29	Elevated serum liver enzymes	Blood		Negative(-) 0.30
20151222CCB324	Outpatient	F	29	Elevated serum liver enzymes	Blood		Negative(-) 0.34
20150429CCB324	Outpatient	M	29	Elevated serum liver enzymes	Blood	Positive(+) 4.27
20160301CCB322	Outpatient	F	29	Elevated serum liver enzymes	Blood	Positive(+) 4.26	Negative(-) 0.19	Negative(-) 0.35	Negative(-) 0.52
20160311CCB157	Outpatient	F	29	Elevated serum liver enzymes	Blood		Negative(-) 0.16
20150603CCB046	Outpatient	M	29	Elevated serum liver enzymes	Blood		Negative(-) 0.37
20160106CCB081	Outpatient	M	29	Elevated serum liver enzymes	Blood		Negative(-) 0.21
20150106CCB030	Outpatient	F	29	Elevated serum liver enzymes	Blood	Positive(+) 5.41	Negative(-) 0.20	Negative(-) 0.26	Negative(-) 0.20
20150728CCB320	Outpatient	M	30	Elevated serum liver enzymes	Blood	Positive(+) 5.46	Equivocal 0.89	Positive(+) 2.22	Positive(+) 2.43	Positive(+) 3.69
20160311CCB159	Outpatient	F	30	Elevated serum liver enzymes	Blood		Negative(-) 0.13
20150303CCB042	Outpatient	F	30	Elevated serum liver enzymes	Blood				Negative(-) 0.30
20170106CCB050	Outpatient	M	30	Elevated serum liver enzymes	Blood		Negative(-) 0.15
20151130CCB026	Outpatient	M	31	Elevated serum liver enzymes	Blood		Negative(-) 0.23	Positive(+) 1.35	Negative(-) 0.74
20151210CCB138	Outpatient	M	31	Elevated serum liver enzymes	Blood		Negative(-) 0.06
20151118CCB238	Outpatient	F	31	Elevated serum liver enzymes	Blood		Negative(-) 0.15
20150413CCB138	Outpatient	F	31	Elevated serum liver enzymes	Blood		Negative(-) 0.23
20160706CCB048	Outpatient	F	31	Elevated serum liver enzymes	Blood		Negative(-) 0.26
20150109CCB085	Outpatient	M	31	Elevated serum liver enzymes	Blood		Negative(-) 0.64
20150331CCB377	Outpatient	F	31	Elevated serum liver enzymes	Blood		Negative(-) 0.25	Positive(+) 1.65	Negative(-) 0.32
20151015CCB117	Outpatient	F	32	Elevated serum liver enzymes	Blood	Positive(+) 3.01	Negative(-) 0.28
20150609CCB131	Outpatient	M	32	Elevated serum liver enzymes	Blood	Positive(+) 2.36	Positive(+) 4.72		Positive(+) 5.23
20170512CCB122	Inpatient	F	32	Elevated serum liver enzymes	Blood		Negative(-) 0.179	Negative(-) 0.218	Negative(-) 0.169
20160217CCB137	Outpatient	F	32	Elevated serum liver enzymes	Blood	Positive(+) 4.33	Negative(-) 0.31	Negative(-) 0.67	Negative(-) 0.52
20140918CCB337	Outpatient	F	32	Elevated serum liver enzymes	Blood	Positive(+) 2.01			Negative(-) 0.23
20150327CCB331	Outpatient	F	32	Elevated serum liver enzymes	Blood		Negative(-) 0.09
20150812CCB156	Outpatient	M	33	Elevated serum liver enzymes	Blood	Negative(-) 0.18	Negative(-) 0.08
20170607CCB033	Outpatient	M	33	Elevated serum liver enzymes	Blood		Negative(-) 0.063
20160823CCB236	Outpatient	M	33	Elevated serum liver enzymes	Blood		Negative(-) 0.29
20150518CCB183	Outpatient	F	33	Elevated serum liver enzymes	Blood	Positive(+) 4.92	Negative(-) 0.20	Negative(-) 0.09	Negative(-) 0.10
20150206CCB053	Outpatient	F	33	Elevated serum liver enzymes	Blood	Positive(+) 5.71	Negative(-) 0.19			Positive(+) 5.68
20160311CCB158	Outpatient	F	33	Elevated serum liver enzymes	Blood		Negative(-) 0.14
20160720CCB190	Outpatient	M	34	Elevated serum liver enzymes	Blood	Positive(+) 6.59	Negative(-) 0.05		Negative(-) 0.35
20150402CCB021	Outpatient	M	34	Elevated serum liver enzymes	Blood		Negative(-) 0.38		Negative(-) 0.80
20150826CCB323	Inpatient	F	34	Elevated serum liver enzymes	Blood	Positive(+) 4.00	Negative(-) 0.10
20150116CCB151	Outpatient	M	34	Elevated serum liver enzymes	Blood		Negative(-) 0.13
20150814CCB207	Outpatient	M	34	Elevated serum liver enzymes	Blood		Negative(-) 0.09
20140715CCB334	Outpatient	F	34	Elevated serum liver enzymes	Blood		Negative(-) 0.14
20141202CCB012	Inpatient	M	35	Elevated serum liver enzymes	Blood	Positive(+) 2.81	Positive(+) 7.54	Positive(+) 2.80	Positive(+) 5.30	Negative(-) 0.31
20150417CCB203	Outpatient	M	35	Elevated serum liver enzymes	Blood	Positive(+) 4.50	Negative(-) 0.14	Positive(+) 1.14	Positive(+) 1.38
20141104CCB025	Outpatient	F	35	Elevated serum liver enzymes	Blood		Negative(-) 0.27	Equivocal 1.07
20150320CCB222	Outpatient	M	35	Elevated serum liver enzymes	Blood	Positive(+) 5.17	Negative(-) 0.23
20160720CCB194	Outpatient	F	35	Elevated serum liver enzymes	Blood		Negative(-) 0.16
20140710CCB304	Outpatient	F	35	Elevated serum liver enzymes	Blood		Positive(+) 1.22
20161205CCB029	Inpatient	M	35	Elevated serum liver enzymes	Blood		Negative(-) 0.25
20161201CCB282	Inpatient	M	35	Elevated serum liver enzymes	Blood		Negative(-) 0.33
20150123CCB234	Outpatient	F	35	Elevated serum liver enzymes	Blood		Negative(-) 0.06	Negative(-) 0.21	Negative(-) 0.11	Positive(+) 3.36
20170313CCB067	Outpatient	M	36	Elevated serum liver enzymes	Blood		Negative(-) 0.28	Equivocal 0.91	Negative(-) 0.20
20170626CCB184	Outpatient	M	36	Elevated serum liver enzymes	Blood	Positive(+) 4.599	Negative(-) 0.244	Negative(-) 0.295
20151116CCB199	Outpatient	F	36	Elevated serum liver enzymes	Blood		Negative(-) 0.15
20151023CCB233	Outpatient	F	36	Elevated serum liver enzymes	Blood	Positive(+) 5.81	Negative(-) 0.17
20160726CCB240	Outpatient	M	36	Elevated serum liver enzymes	Blood		Negative(-) 0.24
20141212CCB132	Outpatient	F	36	Elevated serum liver enzymes	Blood		Negative(-) 0.72
20150522CCB256	Outpatient	M	36	Elevated serum liver enzymes	Blood		Negative(-) 0.34
20150720CCB191	Inpatient	F	36	Elevated serum liver enzymes	Blood	Positive(+) 8.55	Negative(-) 0.16	Positive(+) 5.56	Positive(+) 6.79	Positive(+) 5.53
20160217CCB152	Outpatient	F	36	Elevated serum liver enzymes	Blood		Negative(-) 0.27	Negative(-) 0.62	Negative(-) 0.53
20170502CCB009	Outpatient	M	37	Elevated serum liver enzymes	Blood					Positive(+) 2.788
20160205CCB082	Inpatient	F	37	Elevated serum liver enzymes	Blood	Positive(+) 6.11	Negative(-) 0.26	Negative(-) 0.35	Negative(-) 0.15
20161111CCB093	Outpatient	F	37	Elevated serum liver enzymes	Blood	Positive(+) 3.76	Negative(-) 0.23	Positive(+) 1.35	Negative(-) 0.19
20161123CCB214	Outpatient	F	37	Elevated serum liver enzymes	Blood		Negative(-) 0.61
20160829CCB283	Outpatient	M	37	Elevated serum liver enzymes	Blood		Negative(-) 0.14
20160829CCB266	Outpatient	F	37	Elevated serum liver enzymes	Blood	Positive(+) 5.60	Negative(-) 0.14	Equivocal 0.93	Negative(-) 0.54
20150724CCB289	Outpatient	M	37	Elevated serum liver enzymes	Blood		Negative(-) 0.09
20150826CCB332	Outpatient	M	38	Elevated serum liver enzymes	Blood		Negative(-) 0.15
20161129CCB260	Outpatient	M	38	Elevated serum liver enzymes	Blood		Negative(-) 0.27
20151210CCB146	Outpatient	F	38	Elevated serum liver enzymes	Blood	Positive(+) 6.85	Negative(-) 0.06	Equivocal 0.97
20160329CCB394	Outpatient	M	38	Elevated serum liver enzymes	Blood		Negative(-) 0.07
20160811CCB102	Inpatient	F	39	Elevated serum liver enzymes	Blood	Positive(+) 4.82	Negative(-) 0.09	Negative(-) 0.79	Equivocal 0.89	Positive(+) 2.68
20160628CCB232	Outpatient	M	39	Elevated serum liver enzymes	Blood		Negative(-) 0.19		Negative(-) 0.09
20160331CCB437	Outpatient	M	39	Elevated serum liver enzymes	Blood		Negative(-) 0.26
20170126CCB220	Outpatient	M	39	Elevated serum liver enzymes	Blood		Negative(-) 0.41
20150109CCB083	Outpatient	F	39	Elevated serum liver enzymes	Blood		Negative(-) 0.69
20150518CCB180	Outpatient	F	39	Elevated serum liver enzymes	Blood	Positive(+) 3.24	Negative(-) 0.14	Negative(-) 0.28	Negative(-) 0.27
20170405CCB011	Outpatient	M	40	Elevated serum liver enzymes	Blood		Negative(-) 0.240
20170710CCB075	Outpatient	F	41	Elevated serum liver enzymes	Blood		Negative(-) 0.192	Positive(+) 2.541	Equivocal 0.824	Equivocal 0.819
20130903CCB014	Outpatient	F	41	Elevated serum liver enzymes	Blood	Positive(+) 4.78	Negative(-) 0.12	Negative(-) 0.32	Negative(-) 0.07
20140807CCB238	Outpatient	M	41	Elevated serum liver enzymes	Blood		Negative(-) 0.07
20160405CCB018	Outpatient	M	41	Elevated serum liver enzymes	Blood		Negative(-) 0.12
20151124CCB339	Inpatient	F	41	Elevated serum liver enzymes	Blood		Negative(-) 0.24
20160413CCB119	Outpatient	F	41	Elevated serum liver enzymes	Blood	Positive(+) 3.95	Negative(-) 0.13	Negative(-) 0.35	Negative(-) 0.35
20150520CCB205	Outpatient	F	41	Elevated serum liver enzymes	Blood	Positive(+) 4.30	Negative(-) 0.10	Negative(-) 0.65	Negative(-) 0.36
20140610CCB264	Outpatient	M	42	Elevated serum liver enzymes	Blood	Positive(+) 2.55	Negative(-) 0.17
20151214CCB183	Inpatient	F	42	Elevated serum liver enzymes	Blood		Negative(-) 0.23
20150413CCB134	Outpatient	M	42	Elevated serum liver enzymes	Blood	Positive(+) 2.13	Negative(-) 0.17
20161103CCB043	Inpatient	F	43	Elevated serum liver enzymes	Blood	Positive(+) 7.01	Negative(-) 0.09		Negative(-) 0.24
20150306CCB051	Outpatient	M	43	Elevated serum liver enzymes	Blood	Positive(+) 6.24	Negative(-) 0.14	Negative(-) 0.46	Negative(-) 0.28
20160620CCB149	Outpatient	F	43	Elevated serum liver enzymes	Blood				Negative(-) 0.52
20141219CCB181	Outpatient	M	43	Elevated serum liver enzymes	Blood	Positive(+) 6.74	Negative(-) 0.51	Negative(-) 0.29	Negative(-) 0.29	Positive(+) 5.13
20170704CCB008	Outpatient	F	43	Elevated serum liver enzymes	Blood	Positive(+) 4.919	Negative(-) 0.247	Negative(-) 0.179	Negative(-) 0.137
20170221CCB171	Outpatient	M	43	Elevated serum liver enzymes	Blood		Negative(-) 0.20
20140710CCB044	Outpatient	F	44	Elevated serum liver enzymes	Blood	Positive(+) 3.76	Negative(-) 0.20	Equivocal 0.80	Negative(-) 0.10
20141028CCB177	Outpatient	F	44	Elevated serum liver enzymes	Blood	Positive(+) 4.78	Negative(-) 0.42	Negative(-) 0.24	Negative(-) 0.16
20150812CCB185	Outpatient	M	44	Elevated serum liver enzymes	Blood	Positive(+) 5.44	Negative(-) 0.17	Negative(-) 0.77
20140930CCB425	Outpatient	F	44	Elevated serum liver enzymes	Blood		Negative(-) 0.23
20150324CCB286	Outpatient	F	44	Elevated serum liver enzymes	Blood	Positive(+) 2.19		Positive(+) 1.55	Positive(+) 1.19
20170126CCB221	Inpatient	M	44	Elevated serum liver enzymes	Blood		Negative(-) 0.12
20160819CCB199	Outpatient	F	44	Elevated serum liver enzymes	Blood		Negative(-) 0.08
20160126CCB389	Outpatient	M	45	Elevated serum liver enzymes	Blood		Negative(-) 0.07	Negative(-) 0.48	Negative(-) 0.48
20161008CCB019	Outpatient	F	45	Elevated serum liver enzymes	Blood		Negative(-) 0.10
20140807CCB230	Outpatient	F	45	Elevated serum liver enzymes	Blood		Negative(-) 0.46	Negative(-) 0.24	Negative(-) 0.25
20140828CCB384	Outpatient	M	46	Elevated serum liver enzymes	Blood		Negative(-) 0.45	Negative(-) 0.27	Negative(-) 0.10
20170710CCB062	Outpatient	F	46	Elevated serum liver enzymes	Blood	Positive(+) 2.431	Negative(-) 0.092	Negative(-) 0.275	Negative(-) 0.162
20170706CCB039	Inpatient	M	46	Elevated serum liver enzymes	Blood	Positive(+) 4.568	Negative(-) 0.457	Positive(+) 1.747	Positive(+) 1.628
20170207CCB043	Outpatient	M	46	Elevated serum liver enzymes	Blood		Negative(-) 0.36
20160523CCB207	Outpatient	F	46	Elevated serum liver enzymes	Blood		Negative(-) 0.45
20150417CCB202	Outpatient	F	46	Elevated serum liver enzymes	Blood	Positive(+) 6.54	Negative(-) 0.45	Positive(+) 3.01	Positive(+) 5.32
20170301CCB231	Outpatient	M	47	Elevated serum liver enzymes	Blood	Positive(+) 4.57	Negative(-) 0.08	Negative(-) 0.61	Negative(-) 0.32
20150402CCB019	Outpatient	M	47	Elevated serum liver enzymes	Blood		Negative(-) 0.17
20160906CCB029	Outpatient	F	47	Elevated serum liver enzymes	Blood		Negative(-) 0.25
20140523CCB009	Outpatient	F	47	Elevated serum liver enzymes	Blood	Positive(+) 4.31	Negative(-) 0.28	Positive(+) 1.32	Equivocal 0.94
20150722CCB233	Outpatient	M	47	Elevated serum liver enzymes	Blood	Positive(+) 6.86	Negative(-) 0.50	Negative(-) 0.30	Negative(-) 0.37
20160612CCB057	Outpatient	F	47	Elevated serum liver enzymes	Blood				Negative(-) 0.34
20140916CCB298	Outpatient	M	47	Elevated serum liver enzymes	Blood				Negative(-) 0.20
20141014CCB061	Inpatient	F	47	Elevated serum liver enzymes	Blood	Positive(+) 1.72	Negative(-) 0.08
20170706CCB056	Outpatient	F	48	Elevated serum liver enzymes	Blood		Negative(-) 0.463	Positive(+) 1.123	Negative(-) 0.159	Positive(+) 2.043
20150203CCB036	Outpatient	F	48	Elevated serum liver enzymes	Blood				Negative(-) 0.49
20160505CCB053	Outpatient	M	48	Elevated serum liver enzymes	Blood		Negative(-) 0.11	Negative(-) 0.79
20170607CCB031	Outpatient	M	48	Elevated serum liver enzymes	Blood		Negative(-) 0.155
20170621CCB149	Outpatient	F	48	Elevated serum liver enzymes	Blood	Positive(+) 3.322	Negative(-) 0.212	Positive(+) 1.867	Negative(-) 0.477
20160407CCB038	Inpatient	M	50	Elevated serum liver enzymes	Blood	Positive(+) 6.14	Negative(-) 0.07	Positive(+) 3.67	Positive(+) 2.46
20140715CCB321	Inpatient	M	50	Elevated serum liver enzymes	Blood	Positive(+) 3.12	Negative(-) 0.08
20140612CCB313	Outpatient	F	50	Elevated serum liver enzymes	Blood		Negative(-) 0.39
20140904CCB257	Outpatient	F	50	Elevated serum liver enzymes	Blood		Negative(-) 0.34
20150724CCB265	Outpatient	M	50	Elevated serum liver enzymes	Blood	Positive(+) 5.09	Negative(-) 0.19	Positive(+) 1.76	Negative(-) 0.41
20150402CCB010	Outpatient	F	51	Elevated serum liver enzymes	Blood	Positive(+) 8.15	Negative(-) 0.10	Negative(-) 0.79	Negative(-) 0.37	Positive(+) 3.69
20150402CCB037	Outpatient	F	51	Elevated serum liver enzymes	Blood	Positive(+) 3.59	Negative(-) 0.16	Negative(-) 0.41
20140523CCB117	Outpatient	M	51	Elevated serum liver enzymes	Blood		Negative(-) 0.18
20161207CCB049	Outpatient	F	51	Elevated serum liver enzymes	Blood	Positive(+) 3.61	Negative(-) 0.12		Negative(-) 0.19
20140606CCB227	Inpatient	F	52	Elevated serum liver enzymes	Blood	Positive(+) 4.97	Negative(-) 0.10	Negative(-) 0.35	Negative(-) 0.06	Positive(+) 1.13
20160712CCB099	Outpatient	F	52	Elevated serum liver enzymes	Blood	Positive(+) 2.35	Negative(-) 0.08	Negative(-) 0.25	Negative(-) 0.21
20150123CCB217	Outpatient	F	52	Elevated serum liver enzymes	Blood	Positive(+) 6.73	Negative(-) 0.07
20160120CCB286	Outpatient	M	52	Elevated serum liver enzymes	Blood		Negative(-) 0.11
20150113CCB126	Outpatient	M	52	Elevated serum liver enzymes	Blood	Positive(+) 2.15	Positive(+) 3.92
20160815CCB134	Outpatient	M	52	Elevated serum liver enzymes	Blood		Negative(-) 0.06	Positive(+) 3.21	Positive(+) 5.65
20170427CCB204	Outpatient	F	53	Elevated serum liver enzymes	Blood	Positive(+) 2.401	Negative(-) 0.089	Negative(-) 0.062	Negative(-) 0.048	Positive(+) 1.180
20140930CCB096	Outpatient	F	53	Elevated serum liver enzymes	Blood	Positive(+) 2.69	Negative(-) 0.13	Negative(-) 0.25	Negative(-) 0.16
20170301CCB240	Outpatient	F	53	Elevated serum liver enzymes	Blood		Negative(-) 0.15
20161101CCB018	Outpatient	M	53	Elevated serum liver enzymes	Blood		Negative(-) 0.17
20160203CCB060	Outpatient	F	53	Elevated serum liver enzymes	Blood		Negative(-) 0.26
20150818CCB241	Outpatient	M	54	Elevated serum liver enzymes	Blood		Negative(-) 0.14
20170420CCB169	Outpatient	F	55	Elevated serum liver enzymes	Blood		Negative(-) 0.185
20150227CCB243	Outpatient	M	55	Elevated serum liver enzymes	Blood				Negative(-) 0.20
20160122CCB339	Inpatient	M	55	Elevated serum liver enzymes	Blood		Negative(-) 0.14
20160726CCB238	Outpatient	F	55	Elevated serum liver enzymes	Blood	Positive(+) 6.67	Negative(-) 0.21
20160503CCB028	Inpatient	F	56	Elevated serum liver enzymes	Blood		Negative(-) 0.11	Negative(-) 0.74	Negative(-) 0.39
20150402CCB038	Outpatient	F	56	Elevated serum liver enzymes	Blood		Negative(-) 0.16	Positive(+) 1.85
20170307CCB017	Outpatient	M	56	Elevated serum liver enzymes	Blood		Negative(-) 0.07
20170524CCB217	Outpatient	F	56	Elevated serum liver enzymes	Blood		Negative(-) 0.072
20150402CCB014	Outpatient	F	56	Elevated serum liver enzymes	Blood	Positive(+) 5.62	Negative(-) 0.09
20140523CCB124	Outpatient	F	56	Elevated serum liver enzymes	Blood		Negative(-) 0.28
20140923CCB367	Outpatient	F	57	Elevated serum liver enzymes	Blood		Negative(-) 0.08		Positive(+) 1.80
20160908CCB061	Outpatient	F	57	Elevated serum liver enzymes	Blood		Negative(-) 0.14
20150528CCB324	Outpatient	F	57	Elevated serum liver enzymes	Blood	Positive(+) 2.51	Negative(-) 0.23	Negative(-) 0.37	Negative(-) 0.24	Positive(+) 3.48
20140814CCB273	Outpatient	M	57	Elevated serum liver enzymes	Blood	Positive(+) 1.96	Negative(-) 0.04	Negative(-) 0.28
20150306CCB072	Outpatient	F	57	Elevated serum liver enzymes	Blood		Negative(-) 0.09
20161207CCB056	Outpatient	F	58	Elevated serum liver enzymes	Blood		Negative(-) 0.28			Positive(+) 3.65
20150303CCB021	Outpatient	M	58	Elevated serum liver enzymes	Blood		Negative(-) 0.14
20160624CCB195	Outpatient	F	58	Elevated serum liver enzymes	Blood		Negative(-) 0.08
20140606CCB237	Outpatient	M	58	Elevated serum liver enzymes	Blood	Positive(+) 4.59	Negative(-) 0.14
20160825CCB255	Outpatient	F	58	Elevated serum liver enzymes	Blood		Negative(-) 0.08
20161111CCB110	Outpatient	F	59	Elevated serum liver enzymes	Blood		Negative(-) 0.28	Negative(-) 0.56	Negative(-) 0.25
20150130CCB298	Outpatient	M	59	Elevated serum liver enzymes	Blood		Negative(-) 0.15
20140715CCB109	Inpatient	F	59	Elevated serum liver enzymes	Blood	Positive(+) 1.60	Negative(-) 0.06	Negative(-) 0.14	Negative(-) 0.07	Positive(+) 2.38
20160829CCB280	Outpatient	M	59	Elevated serum liver enzymes	Blood		Negative(-) 0.09
20140918CCB114	Outpatient	M	60	Elevated serum liver enzymes	Blood	Positive(+) 4.93	Negative(-) 0.11	Negative(-) 0.22	Negative(-) 0.19	Positive(+) 6.32
20170427CCB219	Outpatient	F	60	Elevated serum liver enzymes	Blood		Negative(-) 0.077
20170706CCB045	Outpatient	M	61	Elevated serum liver enzymes	Blood	Negative(-) 0.217	Negative(-) 0.293	Negative(-) 0.327	Negative(-) 0.525	Negative(-) 0.224
20161014CCB083	Outpatient	M	61	Elevated serum liver enzymes	Blood	Positive(+) 2.60	Negative(-) 0.22	Negative(-) 0.33	Negative(-) 0.24
20151216CCB234	Outpatient	F	61	Elevated serum liver enzymes	Blood	Positive(+) 5.82	Negative(-) 0.16
20160809CCB090	Outpatient	M	61	Elevated serum liver enzymes	Blood			Negative(-) 0.43
20150402CCB039	Outpatient	F	62	Elevated serum liver enzymes	Blood		Negative(-) 0.38
20140704CCB255	Outpatient	M	63	Elevated serum liver enzymes	Blood		Negative(-) 0.23
20170204CCB003	Outpatient	F	64	Elevated serum liver enzymes	Blood	Positive(+) 4.16	Negative(-) 0.12	Negative(-) 0.34	Negative(-) 0.17
20141223CCB230	Outpatient	M	64	Elevated serum liver enzymes	Blood		Positive(+) 1.69	Negative(-) 0.62	Negative(-) 0.21
20150116CCB147	Outpatient	M	65	Elevated serum liver enzymes	Blood		Positive(+) 2.62
20170710CCB076	Outpatient	F	65	Elevated serum liver enzymes	Blood					Positive(+) 5.940
20160215CCB122	Outpatient	M	66	Elevated serum liver enzymes	Blood		Negative(-) 0.13	Negative(-) 0.36	Negative(-) 0.30
20161123CCB213	Outpatient	M	67	Elevated serum liver enzymes	Blood		Negative(-) 0.22
20140805CCB201	Outpatient	M	67	Elevated serum liver enzymes	Blood				Negative(-) 0.57
20140812CCB261	Outpatient	F	68	Elevated serum liver enzymes	Blood		Negative(-) 0.07
20151118CCB240	Outpatient	F	68	Elevated serum liver enzymes	Blood	Positive(+) 5.64	Negative(-) 0.29
20161026CCB203	Outpatient	F	68	Elevated serum liver enzymes	Blood		Negative(-) 0.17
20160720CCB178	Outpatient	F	68	Elevated serum liver enzymes	Blood	Positive(+) 5.27	Negative(-) 0.09	Positive(+) 3.67	Positive(+) 1.44
20160118CCB262	Inpatient	M	69	Elevated serum liver enzymes	Blood		Negative(-) 0.05
20160413CCB110	Outpatient	M	70	Elevated serum liver enzymes	Blood		Negative(-) 0.15		Negative(-) 0.23	Positive(+) 3.26
20170227CCB221	Outpatient	M	70	Elevated serum liver enzymes	Blood	Positive(+) 4.73	Negative(-) 0.09		Negative(-) 0.21
20170321CCB131	Outpatient	F	71	Elevated serum liver enzymes	Blood				Negative(-) 0.58
20141120CCB164	Outpatient	F	71	Elevated serum liver enzymes	Blood		Negative(-) 0.50	Positive(+) 1.41	Negative(-) 0.61
20141028CCB203	Outpatient	F	72	Elevated serum liver enzymes	Blood	Positive(+) 4.31	Negative(-) 0.24
20160616CCB122	Outpatient	F	72	Elevated serum liver enzymes	Blood				Negative(-) 0.34
20150915CCB097	Outpatient	F	72	Elevated serum liver enzymes	Blood		Negative(-) 0.09	Negative(-) 0.28	Negative(-) 0.32
20150724CCB293	Inpatient	M	74	Elevated serum liver enzymes	Blood		Negative(-) 0.07
20150522CCB266	Outpatient	F	75	Elevated serum liver enzymes	Blood					Positive(+) 2.91
20170710CCB073	Inpatient	M	75	Elevated serum liver enzymes	Blood	Positive(+) 2.482	Negative(-) 0.143		Negative(-) 0.220	Positive(+) 3.000
20170327CCB170	Outpatient	M	76	Elevated serum liver enzymes	Blood		Negative(-) 0.13
20150127CCB252	Inpatient	M	79	Elevated serum liver enzymes	Blood	Positive(+) 7.39	Negative(-) 0.35	Negative(-) 0.57	Negative(-) 0.41	Positive(+) 7.83
20160323CCB313	Inpatient	F	79	Elevated serum liver enzymes	Blood	Positive(+) 4.04	Negative(-) 0.08
20140916CCB330	Outpatient	F	79	Elevated serum liver enzymes	Blood		Negative(-) 0.30
20161024CCB172	Outpatient	F	80	Elevated serum liver enzymes	Blood	Positive(+) 6.90	Negative(-) 0.04
20150106CCB045	Outpatient	F	80	Elevated serum liver enzymes	Blood		Negative(-) 0.25
20170221CCB169	Outpatient	M	83	Elevated serum liver enzymes	Blood		Negative(-) 0.10	Negative(-) 0.52	Negative(-) 0.30
20150106CCB057	Inpatient	M	0.42	FUO	Blood	Positive(+) 2.20	Negative(-) 0.31	Negative(-) 0.04	Negative(-) 0.03	Positive(+) 1.11
20150227CCB215	Inpatient	F	0.58	FUO	Blood	Negative(-) 0.12	Negative(-) 0.07	Negative(-) 0.08	Negative(-) 0.06	Negative(-) 0.50
20150615CCB188	Inpatient	M	0.58	FUO	Blood	Positive(+) 2.66	Negative(-) 0.11	Negative(-) 0.07	Negative(-) 0.06	Positive(+) 4.00
20170519CCB162	Outpatient	F	0.83	FUO	Blood	Positive(+) 3.896	Negative(-) 0.566	Negative(-) 0.101	Negative(-) 0.094
20150506CCB053	Outpatient	M	0.92	FUO	Blood	Negative(-) 0.24	Negative(-) 0.73	Negative(-) 0.19	Negative(-) 0.13	Negative(-) 0.45
20150814CCB199	Inpatient	M	1	FUO	Blood	Equivocal 1.05	Negative(-) 0.32	Equivocal 0.89	Negative(-) 0.46	Equivocal 0.90
20151222CCB323	Outpatient	F	1	FUO	Blood	Negative(-) 0.19	Equivocal 0.88	Negative(-) 0.19	Negative(-) 0.19	Negative(-) 0.13
20160307CCB062	Inpatient	M	1	FUO	Blood	Negative(-) 0.21	Negative(-) 0.55	Negative(-) 0.23	Negative(-) 0.15	Negative(-) 0.14
20151010CCB038	Inpatient	F	1	FUO	Blood	Negative(-) 0.44	Negative(-) 0.16	Negative(-) 0.47	Negative(-) 0.32	Negative(-) 0.30
20151019CCB148	Outpatient	M	1	FUO	Blood	Negative(-) 0.13	Negative(-) 0.09	Negative(-) 0.06	Negative(-) 0.06	Negative(-) 0.48
20150526CCB288	Inpatient	F	1	FUO	Blood	Negative(-) 0.19	Negative(-) 0.30	Negative(-) 0.14	Negative(-) 0.11	Negative(-) 0.50
20150522CCB252	Inpatient	F	1	FUO	Blood	Equivocal 0.87	Negative(-) 0.16	Equivocal 0.87	Negative(-) 0.26	Negative(-) 0.56
20170213CCB097	Outpatient	M	1	FUO	Blood	Negative(-) 0.35	Negative(-) 0.34	Positive(+) 1.31	Equivocal 0.87	Negative(-) 0.61
20151126CCB349	Inpatient	F	1	FUO	Blood	Positive(+) 4.64	Negative(-) 0.12	Negative(-) 0.69	Negative(-) 0.56	Positive(+) 4.08
20141219CCB176	Inpatient	M	1	FUO	Blood	Negative(-) 0.23	Negative(-) 0.38	Negative(-) 0.10	Negative(-) 0.07
20150901CCB367	Inpatient	M	1	FUO	Blood	Negative(-) 0.26	Negative(-) 0.08	Negative(-) 0.09	Negative(-) 0.09
20150810CCB107	Outpatient	F	1	FUO	Blood	Negative(-) 0.54	Negative(-) 0.21	Negative(-) 0.29	Negative(-) 0.24
20141127CCB303	Outpatient	M	1	FUO	Blood	Negative(-) 0.77	Negative(-) 0.77	Positive(+) 1.44	Negative(-) 0.53
20160203CCB046	Outpatient	F	1	FUO	Blood	Negative(-) 0.35	Negative(-) 0.18	Positive(+) 1.31	Positive(+) 1.59
20160418CCB139	Outpatient	M	1	FUO	Blood		Negative(-) 0.08
20140708CCB270	Inpatient	M	1	FUO	Blood	Positive(+) 4.63	Negative(-) 0.32
20161107CCB062	Outpatient	M	1	FUO	Blood		Negative(-) 0.40
20170619CCB129	Outpatient	M	1	FUO	Blood	Positive(+) 2.835	Negative(-) 0.783
20160914CCB102	Inpatient	F	2	FUO	Blood	Positive(+) 2.45	Positive(+) 1.84	Negative(-) 0.13	Negative(-) 0.10	Negative(-) 0.08
20141216CCB156	Outpatient	F	2	FUO	Blood	Negative(-) 0.59	Negative(-) 0.59			Negative(-) 0.32
20141120CCB160	Outpatient	F	2	FUO	Blood	Positive(+) 2.58	Positive(+) 3.77	Negative(-) 0.28	Negative(-) 0.48	Negative(-) 0.40
20170502CCB002	Inpatient	F	2	FUO	Blood	Negative(-) 0.353	Negative(-) 0.796	Negative(-) 0.644	Negative(-) 0.395	Negative(-) 0.428
20160113CCB179	Outpatient	M	2	FUO	Blood	Negative(-) 0.38	Negative(-) 0.21	Equivocal 0.88	Negative(-) 0.52	Negative(-) 0.54
20150715CCB146	Outpatient	M	2	FUO	Blood	Negative(-) 0.37	Negative(-) 0.17	Negative(-) 0.32	Negative(-) 0.29	Negative(-) 0.60
20160104CCB012	Outpatient	F	2	FUO	Blood	Negative(-) 0.48	Negative(-) 0.72	Negative(-) 0.33	Negative(-) 0.32	Negative(-) 0.72
20160422CCB184	Outpatient	F	2	FUO	Blood	Negative(-) 0.53	Equivocal 0.89	Negative(-) 0.39	Negative(-) 0.36	Negative(-) 0.74
20160809CCB075	Inpatient	M	2	FUO	Blood	Positive(+) 4.55	Negative(-) 0.16	Positive(+) 1.40	Negative(-) 0.43	Positive(+) 1.71
20170410CCB040	Inpatient	M	2	FUO	Blood	Positive(+) 3.007	Positive(+) 1.810	Equivocal 0.914	Negative(-) 0.581	Positive(+) 3.196
20170504CCB022	Inpatient	M	2	FUO	Blood	Positive(+) 7.117	Equivocal 0.867	Negative(-) 0.261	Negative(-) 0.084	Positive(+) 3.825
20150814CCB204	Inpatient	M	2	FUO	Blood	Positive(+) 4.18	Negative(-) 0.07	Negative(-) 0.10	Negative(-) 0.09	Positive(+) 3.84
20141225CCB241	Inpatient	M	2	FUO	Blood	Positive(+) 2.69	Negative(-) 0.55	Negative(-) 0.18	Negative(-) 0.15	Positive(+) 4.07
20160311CCB130	Inpatient	M	2	FUO	Blood	Positive(+) 5.70	Negative(-) 0.24	Negative(-) 0.62	Negative(-) 0.23	Positive(+) 4.14
20160217CCB140	Inpatient	F	2	FUO	Blood	Positive(+) 4.68	Negative(-) 0.74	Negative(-) 0.26	Negative(-) 0.17	Positive(+) 4.50
20150911CCB082	Inpatient	M	2	FUO	Blood	Positive(+) 1.70		Negative(-) 0.08	Negative(-) 0.06
20160106CCB060	Inpatient	M	2	FUO	Blood	Positive(+) 4.68	Negative(-) 0.10	Negative(-) 0.58	Negative(-) 0.31
20170724CCB175	Outpatient	M	2	FUO	Blood	Positive(+) 2.915	Negative(-) 0.414	Equivocal 1.025	Negative(-) 0.468
20141125CCB258	Outpatient	F	2	FUO	Blood	Negative(-) 0.41	Positive(+) 10.71	Negative(-) 0.59	Negative(-) 0.51
20140923CCB373	Outpatient	M	2	FUO	Blood	Negative(-) 0.19	Negative(-) 0.07
20140805CCB209	Outpatient	M	2	FUO	Blood	Negative(-) 0.10	Negative(-) 0.09
20150911CCB074	Inpatient	M	2	FUO	Blood		Negative(-) 0.09
20150303CCB017	Outpatient	M	2	FUO	Blood	Negative(-) 0.21	Negative(-) 0.10
20160222CCB201	Outpatient	M	2	FUO	Blood		Negative(-) 0.17
20140708CCB268	Outpatient	M	2	FUO	Blood	Positive(+) 3.25	Negative(-) 0.24
20150730CCB352	Outpatient	M	2	FUO	Blood	Positive(+) 5.82	Negative(-) 0.33
20140722CCB368	Outpatient	M	2	FUO	Blood	Positive(+) 6.28	Negative(-) 0.33
20160509CCB080	Outpatient	M	2	FUO	Blood	Negative(-) 0.17	Negative(-) 0.38
20150327CCB310	Outpatient	F	2	FUO	Blood	Negative(-) 0.21	Negative(-) 0.24	Negative(-) 0.24	Negative(-) 0.15	Negative(-) 0.28
20160601CCB287	Outpatient	M	3	FUO	Blood	Positive(+) 4.24	Positive(+) 1.94	Positive(+) 4.13	Positive(+) 4.86	Equivocal 1.08
20140627CCB457	Outpatient	M	3	FUO	Blood	Negative(-) 0.20	Negative(-) 0.23	Negative(-) 0.14	Negative(-) 0.15	Negative(-) 0.18
20150120CCB176	Inpatient	F	3	FUO	Blood	Negative(-) 0.18	Negative(-) 0.38	Negative(-) 0.72	Negative(-) 0.54	Negative(-) 0.26
20150120CCB198	Inpatient	F	3	FUO	Blood					Negative(-) 0.29
20170724CCB185	Inpatient	M	3	FUO	Blood	Negative(-) 0.271	Negative(-) 0.488	Negative(-) 0.268	Negative(-) 0.171	Negative(-) 0.321
20160628CCB210	Outpatient	F	3	FUO	Blood	Positive(+) 1.31	Negative(-) 0.26	Negative(-) 0.33	Negative(-) 0.42	Negative(-) 0.39
20160118CCB228	Inpatient	M	3	FUO	Blood	Negative(-) 0.57	Positive(+) 1.97	Positive(+) 2.05	Positive(+) 2.23	Negative(-) 0.73
20150923CCB174	Inpatient	M	3	FUO	Blood	Positive(+) 4.94	Negative(-) 0.18	Negative(-) 0.44	Negative(-) 0.56	Positive(+) 21.60
20160128CCB412	Inpatient	F	3	FUO	Blood	Positive(+) 3.78	Negative(-) 0.41	Negative(-) 0.70	Negative(-) 0.18	Positive(+) 4.33
20150715CCB145	Outpatient	M	3	FUO	Blood	Positive(+) 2.34	Negative(-) 0.18	Negative(-) 0.12	Negative(-) 0.11	Positive(+) 5.41
20170327CCB161	Outpatient	F	3	FUO	Blood	Positive(+) 2.61	Negative(-) 0.28	Negative(-) 0.20	Negative(-) 0.10	Positive(+) 5.76
20161111CCB101	Inpatient	M	3	FUO	Blood	Positive(+) 5.98	Equivocal 0.96	Equivocal 0.82	Negative(-) 0.56	Positive(+) 6.15
20140925CCB087	Outpatient	F	3	FUO	Blood	Positive(+) 1.27	Negative(-) 0.32	Negative(-) 0.17	Negative(-) 0.08
20140828CCB064	Outpatient	M	3	FUO	Blood	Negative(-) 0.17	Negative(-) 0.12	Negative(-) 0.11	Negative(-) 0.10
20140916CCB315	Outpatient	F	3	FUO	Blood	Positive(+) 7.28	Negative(-) 0.21		Negative(-) 0.28
20170726CCB213	Inpatient	M	3	FUO	Blood		Negative(-) 0.734	Negative(-) 0.550	Negative(-) 0.358
20141205CCB037	Outpatient	F	3	FUO	Blood	Positive(+) 5.69	Negative(-) 0.42	Equivocal 0.97	Negative(-) 0.76
20150508CCB075	Outpatient	M	3	FUO	Blood	Positive(+) 3.76	Positive(+) 1.80	Positive(+) 2.89	Positive(+) 3.27
20160201CCB008	Outpatient	F	3	FUO	Blood	Positive(+) 5.62	Positive(+) 1.76	Positive(+) 4.54	Positive(+) 5.16
20141205CCB057	Outpatient	M	3	FUO	Blood	Negative(-) 0.29	Equivocal 1.03
20140715CCB317	Outpatient	M	3	FUO	Blood	Negative(-) 0.17	Negative(-) 0.28
20160722CCB222	Outpatient	F	3	FUO	Blood		Negative(-) 0.57
20141202CCB019	Outpatient	F	3	FUO	Blood	Negative(-) 0.31	Positive(+) 1.26
20170728CCB223	Outpatient	F	3	FUO	Blood		Positive(+) 1.473
20140826CCB112	Inpatient	M	4	FUO	Blood	Positive(+) 4.39	Negative(-) 0.55	Equivocal 0.97	Negative(-) 0.25	Equivocal 0.99
20140731CCB441	Outpatient	M	4	FUO	Blood	Negative(-) 0.10	Negative(-) 0.20			Negative(-) 0.15
20161205CCB014	Outpatient	F	4	FUO	Blood	Positive(+) 4.14	Positive(+) 5.52	Equivocal 0.87	Positive(+) 2.91	Negative(-) 0.30
20141212CCB109	Outpatient	F	4	FUO	Blood	Negative(-) 0.23	Negative(-) 0.65	Negative(-) 0.42	Negative(-) 0.30	Negative(-) 0.34
20150127CCB276	Inpatient	M	4	FUO	Blood					Positive(+) 2.30
20160720CCB185	Outpatient	M	4	FUO	Blood	Positive(+) 6.88	Negative(-) 0.12	Negative(-) 0.41	Negative(-) 0.06	Positive(+) 3.52
20160407CCB042	Inpatient	M	4	FUO	Blood	Positive(+) 5.15	Negative(-) 0.60	Equivocal 0.81	Negative(-) 0.68	Positive(+) 3.81
20160801CCB011	Outpatient	M	4	FUO	Blood	Positive(+) 5.84	Equivocal 0.83			Positive(+) 4.05
20161018CCB115	Inpatient	M	4	FUO	Blood	Positive(+) 5.57	Negative(-) 0.45	Negative(-) 0.26	Negative(-) 0.17	Positive(+) 4.59
20160418CCB130	Outpatient	F	4	FUO	Blood	Positive(+) 5.79	Negative(-) 0.25	Negative(-) 0.75	Negative(-) 0.66	Positive(+) 5.04
20161115CCB127	Inpatient	M	4	FUO	Blood	Positive(+) 2.75	Positive(+) 1.93	Negative(-) 0.62	Negative(-) 0.48	Positive(+) 5.14
20170508CCB058	Inpatient	M	4	FUO	Blood	Positive(+) 3.957	Negative(-) 0.380	Negative(-) 0.378	Negative(-) 0.281	Positive(+) 5.959
20150626CCB328	Inpatient	M	4	FUO	Blood	Positive(+) 8.43	Negative(-) 0.70	Positive(+) 1.98	Negative(-) 0.36	Positive(+) 5.96
20150127CCB245	Inpatient	M	4	FUO	Blood	Positive(+) 6.39	Positive(+) 2.11	Positive(+) 5.63	Equivocal 0.84
20130903CCB015	Outpatient	M	4	FUO	Blood	Positive(+) 5.25	Negative(-) 0.12	Negative(-) 0.50	Negative(-) 0.03
20130903CCB023	Inpatient	F	4	FUO	Blood	Positive(+) 3.83	Negative(-) 0.12	Negative(-) 0.08	Negative(-) 0.05
20150630CCB399	Outpatient	F	4	FUO	Blood	Positive(+) 3.03	Negative(-) 0.32	Negative(-) 0.58	Negative(-) 0.26
20160407CCB049	Outpatient	M	4	FUO	Blood	Positive(+) 3.30	Positive(+) 1.40	Positive(+) 6.07
20161024CCB170	Inpatient	F	4	FUO	Blood	Negative(-) 0.48	Negative(-) 0.08
20150212CCB130	Outpatient	M	4	FUO	Blood	Negative(-) 0.29	Negative(-) 0.22
20140612CCB270	Outpatient	F	4	FUO	Blood	Positive(+) 2.04	Negative(-) 0.26
20160912CCB070	Inpatient	M	5	FUO	Blood	Negative(-) 0.12	Negative(-) 0.07	Negative(-) 0.13	Negative(-) 0.08	Negative(-) 0.06
20160113CCB180	Outpatient	M	5	FUO	Blood	Negative(-) 0.11	Negative(-) 0.14	Negative(-) 0.74	Negative(-) 0.80	Negative(-) 0.14
20160311CCB135	Outpatient	F	5	FUO	Blood	Negative(-) 0.58	Negative(-) 0.74	Negative(-) 0.18	Negative(-) 0.17	Negative(-) 0.41
20170613CCB072	Inpatient	M	5	FUO	Blood	Negative(-) 0.382	Negative(-) 0.270	Equivocal 1.050	Equivocal 0.989	Negative(-) 0.443
20150709CCB090	Outpatient	F	5	FUO	Blood	Positive(+) 1.95	Negative(-) 0.17	Negative(-) 0.39	Negative(-) 0.54	Positive(+) 1.77
20160106CCB067	Outpatient	F	5	FUO	Blood	Positive(+) 2.14	Negative(-) 0.43	Negative(-) 0.13	Negative(-) 0.11	Positive(+) 1.94
20170605CCB012	Outpatient	F	5	FUO	Blood	Positive(+) 5.796	Negative(-) 0.629	Positive(+) 3.496	Negative(-) 0.119	Positive(+) 2.057
20170508CCB059	Outpatient	F	5	FUO	Blood	Positive(+) 5.525	Negative(-) 0.421	Negative(-) 0.220	Negative(-) 0.080	Positive(+) 2.211
20170427CCB209	Inpatient	F	5	FUO	Blood	Positive(+) 3.288	Negative(-) 0.118	Negative(-) 0.165	Negative(-) 0.093	Positive(+) 2.805
20170317CCB091	Outpatient	M	5	FUO	Blood	Positive(+) 1.42	Equivocal 0.95	Negative(-) 0.46	Negative(-) 0.14	Positive(+) 3.37
20150806CCB082	Inpatient	M	5	FUO	Blood	Equivocal 0.88	Negative(-) 0.11	Negative(-) 0.39	Negative(-) 0.41	Positive(+) 3.85
20170317CCB101	Outpatient	M	5	FUO	Blood	Positive(+) 4.80	Negative(-) 0.46	Positive(+) 5.53	Positive(+) 3.55	Positive(+) 4.47
20151023CCB224	Outpatient	M	5	FUO	Blood	Positive(+) 7.29	Negative(-) 0.32	Positive(+) 2.74	Equivocal 0.93	Positive(+) 4.50
20170613CCB074	Inpatient	F	5	FUO	Blood	Positive(+) 5.454	Negative(-) 0.635	Negative(-) 0.324	Negative(-) 0.190	Positive(+) 5.069
20161123CCB206	Inpatient	M	5	FUO	Blood	Positive(+) 4.40	Negative(-) 0.56	Negative(-) 0.55	Negative(-) 0.17	Positive(+) 5.15
20141021CCB101	Outpatient	M	5	FUO	Blood	Positive(+) 1.83	Negative(-) 0.22	Negative(-) 0.42	Negative(-) 0.27	Positive(+) 5.32
20141104CCB014	Outpatient	M	5	FUO	Blood	Positive(+) 2.73	Negative(-) 0.36	Negative(-) 0.77	Negative(-) 0.10	Positive(+) 6.31
20160411CCB071	Inpatient	M	5	FUO	Blood	Positive(+) 4.13	Negative(-) 0.10	Negative(-) 0.44	Negative(-) 0.58	Positive(+) 6.31
20141011CCB018	Outpatient	M	5	FUO	Blood	Positive(+) 1.54	Negative(-) 0.25	Negative(-) 0.27	Negative(-) 0.06
20161207CCB052	Inpatient	M	5	FUO	Blood		Negative(-) 0.69	Negative(-) 0.75	Negative(-) 0.13
20160923CCB174	Outpatient	F	5	FUO	Blood	Negative(-) 0.26	Negative(-) 0.11	Negative(-) 0.23	Negative(-) 0.15
20150603CCB035	Outpatient	F	5	FUO	Blood	Negative(-) 0.23	Negative(-) 0.35	Negative(-) 0.23	Negative(-) 0.18
20150806CCB064	Inpatient	M	5	FUO	Blood	Positive(+) 4.99	Negative(-) 0.25	Negative(-) 0.40	Negative(-) 0.20
20150826CCB313	Inpatient	M	5	FUO	Blood	Positive(+) 2.09	Negative(-) 0.12	Negative(-) 0.48	Negative(-) 0.54
20160718CCB167	Outpatient	F	5	FUO	Blood	Positive(+) 3.93	Positive(+) 3.36	Positive(+) 2.13	Positive(+) 2.86
20160118CCB242	Outpatient	F	5	FUO	Blood		Negative(-) 0.11
20140904CCB260	Outpatient	M	5	FUO	Blood		Negative(-) 0.15
20150826CCB322	Outpatient	F	5	FUO	Blood	Negative(-) 0.22	Negative(-) 0.24
20150626CCB330	Outpatient	M	5	FUO	Blood	Negative(-) 0.25	Negative(-) 0.49
20150609CCB126	Outpatient	M	5	FUO	Blood	Negative(-) 0.17	Negative(-) 0.64
20170110CCB079	Outpatient	F	5	FUO	Blood	Positive(+) 4.62	Positive(+) 1.13
20160706CCB035	Outpatient	F	6	FUO	Blood	Positive(+) 2.50	Positive(+) 3.15	Negative(-) 0.26	Equivocal 0.97	Negative(-) 0.11
20141125CCB268	Outpatient	F	6	FUO	Blood	Positive(+) 5.41	Positive(+) 3.10	Negative(-) 0.29	Negative(-) 0.62	Negative(-) 0.14
20150413CCB124	Outpatient	F	6	FUO	Blood	Negative(-) 0.12	Negative(-) 0.37	Negative(-) 0.68	Negative(-) 0.57	Negative(-) 0.15
20160624CCB192	Outpatient	M	6	FUO	Blood	Positive(+) 5.33	Equivocal 0.89	Negative(-) 0.69	Equivocal 0.91	Negative(-) 0.19
20150626CCB327	Outpatient	M	6	FUO	Blood	Negative(-) 0.41	Negative(-) 0.25	Negative(-) 0.52	Negative(-) 0.37	Negative(-) 0.38
20161123CCB203	Outpatient	F	6	FUO	Blood	Negative(-) 0.25	Positive(+) 2.11	Positive(+) 1.33	Positive(+) 1.22	Negative(-) 0.39
20150116CCB138	Outpatient	F	6	FUO	Blood	Positive(+) 4.46	Positive(+) 1.15	Negative(-) 0.17	Negative(-) 0.10	Negative(-) 0.66
20161014CCB089	Inpatient	M	6	FUO	Blood	Positive(+) 5.67	Equivocal 0.97	Negative(-) 0.35	Negative(-) 0.21	Positive(+) 2.98
20160315CCB192	Outpatient	M	6	FUO	Blood		Negative(-) 0.18			Positive(+) 4.03
20170609CCB048	Inpatient	M	6	FUO	Blood	Positive(+) 3.403	Equivocal 1.030	Negative(-) 0.788	Negative(-) 0.420	Positive(+) 5.327
20160527CCB250	Outpatient	F	6	FUO	Blood	Positive(+) 6.72	Negative(-) 0.23	Equivocal 0.91	Negative(-) 0.56	Positive(+) 5.46
20150317CCB201	Inpatient	M	6	FUO	Blood	Positive(+) 4.03	Negative(-) 0.37	Negative(-) 0.70	Negative(-) 0.26	Positive(+) 6.51
20150619CCB254	Outpatient	F	6	FUO	Blood	Positive(+) 3.91	Negative(-) 0.27	Negative(-) 0.58	Negative(-) 0.13	Positive(+) 6.71
20150306CCB063	Outpatient	F	6	FUO	Blood	Positive(+) 6.06	Negative(-) 0.38	Equivocal 0.87	Negative(-) 0.24	Positive(+) 6.81
20150917CCB119	Outpatient	F	6	FUO	Blood	Positive(+) 4.10	Negative(-) 0.22	Equivocal 1.06	Equivocal 0.82
20140923CCB083	Inpatient	F	6	FUO	Blood	Negative(-) 0.18	Negative(-) 0.79	Negative(-) 0.08	Negative(-) 0.08
20140523CCB002	Outpatient	F	6	FUO	Blood	Positive(+) 5.47	Negative(-) 0.66	Negative(-) 0.14	Negative(-) 0.08
20150923CCB169	Inpatient	M	6	FUO	Blood	Positive(+) 2.25	Negative(-) 0.10	Negative(-) 0.15	Negative(-) 0.10
20151110CCB113	Inpatient	M	6	FUO	Blood	Positive(+) 3.70	Negative(-) 0.12	Negative(-) 0.15	Negative(-) 0.11
20150512CCB099	Outpatient	M	6	FUO	Blood	Positive(+) 5.05	Negative(-) 0.31	Negative(-) 0.16	Negative(-) 0.14
20140523CCB003	Outpatient	M	6	FUO	Blood	Positive(+) 5.52	Negative(-) 0.61	Negative(-) 0.35	Negative(-) 0.17
20140708CCB027	Outpatient	F	6	FUO	Blood	Negative(-) 0.12	Negative(-) 0.21	Negative(-) 0.22	Negative(-) 0.18
20160704CCB009	Outpatient	F	6	FUO	Blood	Negative(-) 0.29	Negative(-) 0.13	Negative(-) 0.26	Negative(-) 0.25
20150804CCB011	Outpatient	F	6	FUO	Blood	Positive(+) 5.11	Negative(-) 0.09	Negative(-) 0.42	Negative(-) 0.27
20160205CCB088	Outpatient	M	6	FUO	Blood	Positive(+) 4.29	Negative(-) 0.13	Equivocal 0.91	Negative(-) 0.33
20151110CCB111	Inpatient	F	6	FUO	Blood	Positive(+) 7.72	Negative(-) 0.58	Negative(-) 0.49	Negative(-) 0.39
20150127CCB257	Outpatient	M	6	FUO	Blood	Positive(+) 6.27	Negative(-) 0.28	Negative(-) 0.33
20160722CCB218	Outpatient	M	6	FUO	Blood	Positive(+) 6.01	Negative(-) 0.14
20140708CCB279	Outpatient	F	6	FUO	Blood		Negative(-) 0.31
20150116CCB141	Outpatient	M	6	FUO	Blood	Positive(+) 3.86	Negative(-) 0.40
20170629CCB217	Outpatient	F	6	FUO	Blood		Negative(-) 0.526
20170704CCB021	Outpatient	F	6	FUO	Blood		Positive(+) 1.214
20170621CCB153	Outpatient	M	7	FUO	Blood	Negative(-) 0.164	Negative(-) 0.212	Negative(-) 0.475	Negative(-) 0.347	Negative(-) 0.120
20160317CCB267	Outpatient	M	7	FUO	Blood					Negative(-) 0.15
20160411CCB068	Inpatient	M	7	FUO	Blood	Negative(-) 0.42	Negative(-) 0.17	Negative(-) 0.78	Positive(+) 2.24	Negative(-) 0.27
20170327CCB160	Outpatient	F	7	FUO	Blood	Negative(-) 0.14	Negative(-) 0.31	Negative(-) 0.28	Negative(-) 0.14	Negative(-) 0.51
20150417CCB206	Inpatient	M	7	FUO	Blood	Negative(-) 0.29	Negative(-) 0.26	Negative(-) 0.64	Negative(-) 0.44	Negative(-) 0.55
20170527CCB236	Outpatient	F	7	FUO	Blood	Positive(+) 4.681	Negative(-) 0.306	Negative(-) 0.284	Negative(-) 0.112	Positive(+) 1.461
20161115CCB126	Inpatient	F	7	FUO	Blood	Positive(+) 3.54	Positive(+) 1.22	Negative(-) 0.73	Negative(-) 0.21	Positive(+) 2.83
20150116CCB134	Outpatient	M	7	FUO	Blood	Positive(+) 4.16	Negative(-) 0.30	Negative(-) 0.55	Negative(-) 0.23	Positive(+) 6.62
20150210CCB069	Inpatient	M	7	FUO	Blood	Positive(+) 5.65	Negative(-) 0.31	Negative(-) 0.43	Negative(-) 0.18	Positive(+) 6.94
20140710CCB040	Outpatient	F	7	FUO	Blood	Positive(+) 3.68	Negative(-) 0.20	Negative(-) 0.24	Negative(-) 0.08
20140807CCB011	Outpatient	M	7	FUO	Blood	Negative(-) 0.11	Negative(-) 0.16	Negative(-) 0.11	Negative(-) 0.10
20150617CCB216	Outpatient	F	7	FUO	Blood	Positive(+) 2.43	Negative(-) 0.31	Negative(-) 0.17	Negative(-) 0.11
20150206CCB043	Outpatient	M	7	FUO	Blood	Negative(-) 0.27	Negative(-) 0.46	Positive(+) 1.99	Positive(+) 1.56
20160315CCB183	Outpatient	F	7	FUO	Blood	Negative(-) 0.24	Negative(-) 0.23	Negative(-) 0.24
20140627CCB490	Outpatient	M	7	FUO	Blood	Negative(-) 0.33	Negative(-) 0.10
20160927CCB219	Outpatient	M	7	FUO	Blood	Positive(+) 5.29	Negative(-) 0.14
20160128CCB413	Inpatient	F	7	FUO	Blood		Negative(-) 0.40
20170605CCB008	Outpatient	F	7	FUO	Blood	Positive(+) 2.115	Positive(+) 2.827	Negative(-) 0.390	Negative(-) 0.551	Negative(-) 0.086
20160728CCB249	Outpatient	F	7	FUO	Blood	Positive(+) 3.43	Negative(-) 0.32	Negative(-) 0.32	Negative(-) 0.49
20170504CCB021	Inpatient	M	8	FUO	Blood	Positive(+) 3.619	Positive(+) 2.510	Negative(-) 0.730	Negative(-) 0.756	Negative(-) 0.162
20160708CCB067	Inpatient	M	8	FUO	Blood	Negative(-) 0.20	Negative(-) 0.10	Negative(-) 0.30	Negative(-) 0.29	Negative(-) 0.21
20170209CCB067	Outpatient	F	8	FUO	Blood	Negative(-) 0.38	Negative(-) 0.39	Negative(-) 0.43	Negative(-) 0.24	Negative(-) 0.41
20160805CCB058	Inpatient	M	8	FUO	Blood	Positive(+) 2.91	Negative(-) 0.78	Equivocal 0.86	Negative(-) 0.31	Positive(+) 1.95
20141205CCB044	Inpatient	F	8	FUO	Blood	Positive(+) 6.65	Negative(-) 0.43	Positive(+) 7.68	Negative(-) 0.39	Positive(+) 2.07
20161014CCB088	Inpatient	M	8	FUO	Blood	Positive(+) 3.16	Negative(-) 0.28	Negative(-) 0.24	Negative(-) 0.21	Positive(+) 2.11
20170724CCB180	Outpatient	F	8	FUO	Blood	Positive(+) 3.342	Equivocal 0.887	Negative(-) 0.171	Negative(-) 0.073	Positive(+) 2.612
20150611CCB159	Inpatient	F	8	FUO	Blood	Positive(+) 2.37	Positive(+) 4.40	Positive(+) 1.16	Negative(-) 0.35	Positive(+) 3.08
20170516CCB131	Inpatient	F	8	FUO	Blood	Positive(+) 3.023	Negative(-) 0.287	Equivocal 0.918	Negative(-) 0.329	Positive(+) 4.256
20170420CCB162	Outpatient	F	8	FUO	Blood	Positive(+) 4.028	Negative(-) 0.617	Negative(-) 0.273	Negative(-) 0.452	Positive(+) 4.443
20150324CCB269	Inpatient	F	8	FUO	Blood	Positive(+) 3.58	Negative(-) 0.15	Positive(+) 1.38	Negative(-) 0.59	Positive(+) 5.13
20150206CCB048	Inpatient	F	8	FUO	Blood	Positive(+) 4.84	Equivocal 0.95	Negative(-) 0.78	Negative(-) 0.33	Positive(+) 6.94
20130903CCB029	Inpatient	M	8	FUO	Blood	Negative(-) 0.20	Negative(-) 0.10	Negative(-) 0.18	Negative(-) 0.16
20140612CCB029	Outpatient	M	8	FUO	Blood	Positive(+) 5.99	Negative(-) 0.30	Negative(-) 0.78	Negative(-) 0.11
20150104CCB018	Inpatient	M	8	FUO	Blood		Negative(-) 0.25	Negative(-) 0.62	Negative(-) 0.26
20150522CCB239	Outpatient	F	8	FUO	Blood	Positive(+) 2.36	Negative(-) 0.31	Negative(-) 0.50	Negative(-) 0.30
20160620CCB125	Outpatient	M	8	FUO	Blood	Positive(+) 7.13	Negative(-) 0.60	Negative(-) 0.76	Negative(-) 0.32
20151019CCB141	Outpatient	F	8	FUO	Blood	Positive(+) 5.93	Negative(-) 0.66	Negative(-) 0.78	Negative(-) 0.39
20150630CCB412	Outpatient	M	8	FUO	Blood	Positive(+) 3.96	Negative(-) 0.19	Negative(-) 0.53
20141125CCB295	Outpatient	F	8	FUO	Blood		Equivocal 1.02
20150707CCB040	Outpatient	F	8	FUO	Blood		Negative(-) 0.24
20170124CCB195	Outpatient	M	8	FUO	Blood	Positive(+) 3.21	Negative(-) 0.31
20141127CCB314	Outpatient	F	8	FUO	Blood	Negative(-) 0.52	Negative(-) 0.76
20170516CCB136	Inpatient	F	8	FUO	Blood	Positive(+) 3.516	Negative(-) 0.194	Negative(-) 0.151	Negative(-) 0.075	Positive(+) 3.931
20170504CCB016	Inpatient	F	9	FUO	Blood	Negative(-) 0.156	Negative(-) 0.395	Negative(-) 0.185	Negative(-) 0.058	Negative(-) 0.129
20160612CCB037	Outpatient	F	9	FUO	Blood	Negative(-) 0.30	Negative(-) 0.25	Negative(-) 0.43	Negative(-) 0.19	Negative(-) 0.18
20150109CCB073	Outpatient	M	9	FUO	Blood	Negative(-) 0.19	Negative(-) 0.47	Equivocal 0.91	Equivocal 0.95	Negative(-) 0.21
20140819CCB110	Outpatient	F	9	FUO	Blood	Negative(-) 0.17	Negative(-) 0.36	Negative(-) 0.49	Negative(-) 0.25	Negative(-) 0.24
20150826CCB320	Outpatient	M	9	FUO	Blood	Positive(+) 4.20	Positive(+) 2.83	Positive(+) 1.28	Positive(+) 2.55	Negative(-) 0.53
20160201CCB022	Outpatient	M	9	FUO	Blood	Positive(+) 5.34	Negative(-) 0.16	Positive(+) 5.58	Positive(+) 2.43	Positive(+) 1.53
20170527CCB247	Inpatient	F	9	FUO	Blood	Positive(+) 3.404	Negative(-) 0.283	Negative(-) 0.374	Negative(-) 0.213	Positive(+) 2.333
20160624CCB191	Inpatient	F	9	FUO	Blood	Positive(+) 3.95	Negative(-) 0.08	Equivocal 0.90	Positive(+) 1.94	Positive(+) 2.58
20141016CCB078	Outpatient	M	9	FUO	Blood	Positive(+) 2.50	Negative(-) 0.12	Negative(-) 0.46	Negative(-) 0.18	Positive(+) 3.57
20160901CCB318	Inpatient	M	9	FUO	Blood	Positive(+) 6.92	Equivocal 0.80	Negative(-) 0.46	Negative(-) 0.27	Positive(+) 4.28
20170207CCB035	Inpatient	M	9	FUO	Blood	Positive(+) 6.39	Negative(-) 0.28	Negative(-) 0.36	Negative(-) 0.22	Positive(+) 4.38
20170724CCB179	Inpatient	M	9	FUO	Blood	Positive(+) 2.530	Negative(-) 0.229	Negative(-) 0.363	Negative(-) 0.120	Positive(+) 4.416
20161111CCB098	Inpatient	F	9	FUO	Blood	Positive(+) 4.29	Negative(-) 0.40	Negative(-) 0.22	Negative(-) 0.11	Positive(+) 4.42
20150713CCB124	Outpatient	F	9	FUO	Blood	Positive(+) 2.36	Negative(-) 0.14	Negative(-) 0.31	Negative(-) 0.25	Positive(+) 4.91
20140904CCB109	Outpatient	F	9	FUO	Blood	Positive(+) 2.26	Negative(-) 0.24	Negative(-) 0.21	Negative(-) 0.09	Positive(+) 5.00
20150528CCB323	Inpatient	F	9	FUO	Blood	Positive(+) 6.65	Negative(-) 0.30	Positive(+) 7.68	Positive(+) 4.96	Positive(+) 5.01
20141209CCB081	Inpatient	F	9	FUO	Blood	Positive(+) 5.08	Negative(-) 0.35	Negative(-) 0.65	Negative(-) 0.31	Positive(+) 5.54
20150728CCB319	Outpatient	M	9	FUO	Blood	Positive(+) 4.46	Negative(-) 0.13	Negative(-) 0.15	Negative(-) 0.12	Positive(+) 5.66
20150427CCB294	Outpatient	M	9	FUO	Blood					Positive(+) 7.72
20150206CCB045	Outpatient	M	9	FUO	Blood	Positive(+) 5.89	Negative(-) 0.25	Negative(-) 0.45	Negative(-) 0.21	Positive(+) 8.01
20150421CCB223	Outpatient	M	9	FUO	Blood	Positive(+) 4.40	Positive(+) 1.17	Positive(+) 2.27	Equivocal 0.99
20161207CCB039	Outpatient	M	9	FUO	Blood	Positive(+) 1.94	Negative(-) 0.36	Negative(-) 0.14	Negative(-) 0.09
20170706CCB031	Outpatient	F	9	FUO	Blood	Positive(+) 4.142	Negative(-) 0.487	Negative(-) 0.481	Negative(-) 0.097
20151104CCB033	Outpatient	F	9	FUO	Blood	Positive(+) 5.86	Negative(-) 0.27	Negative(-) 0.31	Negative(-) 0.18
20160708CCB063	Outpatient	F	9	FUO	Blood	Positive(+) 5.28	Negative(-) 0.05	Negative(-) 0.36	Negative(-) 0.24
20141125CCB259	Inpatient	F	9	FUO	Blood	Positive(+) 3.79	Negative(-) 0.64	Positive(+) 2.34	Negative(-) 0.26
20160601CCB292	Outpatient	F	9	FUO	Blood	Negative(-) 0.28	Negative(-) 0.79	Negative(-) 0.56
20160301CCB341	Outpatient	M	9	FUO	Blood	Positive(+) 3.07	Negative(-) 0.08
20170516CCB145	Outpatient	M	9	FUO	Blood		Negative(-) 0.266
20140930CCB418	Inpatient	M	9	FUO	Blood	Positive(+) 5.06	Negative(-) 0.33
20170110CCB074	Outpatient	F	9	FUO	Blood		Positive(+) 2.11
20170524CCB211	Outpatient	M	9	FUO	Blood	Positive(+) 5.300	Negative(-) 0.352	Negative(-) 0.625	Negative(-) 0.135	Positive(+) 5.140
20150921CCB140	Inpatient	M	9	FUO	Blood	Positive(+) 3.14	Negative(-) 0.16	Negative(-) 0.75	Negative(-) 0.57
20170323CCB140	Inpatient	M	10	FUO	Blood	Positive(+) 4.79	Negative(-) 0.30	Equivocal 0.93	Negative(-) 0.54	Equivocal 1.05
20160315CCB168	Outpatient	F	10	FUO	Blood	Negative(-) 0.16	Negative(-) 0.17	Negative(-) 0.13	Negative(-) 0.11	Negative(-) 0.08
20141230CCB263	Inpatient	M	10	FUO	Blood	Negative(-) 0.11	Negative(-) 0.16	Negative(-) 0.31	Negative(-) 0.24	Negative(-) 0.08
20141125CCB267	Outpatient	F	10	FUO	Blood	Negative(-) 0.25	Negative(-) 0.60	Negative(-) 0.46	Negative(-) 0.53	Negative(-) 0.15
20170724CCB186	Outpatient	F	10	FUO	Blood	Positive(+) 3.224	Positive(+) 6.714	Positive(+) 1.241	Positive(+) 2.333	Negative(-) 0.241
20150212CCB123	Inpatient	F	10	FUO	Blood	Negative(-) 0.17	Negative(-) 0.25	Negative(-) 0.27	Negative(-) 0.20	Negative(-) 0.35
20161213CCB096	Inpatient	F	10	FUO	Blood	Positive(+) 2.18	Positive(+) 1.15	Positive(+) 1.63	Positive(+) 3.26	Negative(-) 0.48
20140805CCB102	Outpatient	M	10	FUO	Blood	Negative(-) 0.48	Negative(-) 0.63	Negative(-) 0.23	Negative(-) 0.11	Positive(+) 1.70
20160511CCB096	Inpatient	F	10	FUO	Blood	Positive(+) 5.55	Positive(+) 1.17	Negative(-) 0.36	Negative(-) 0.12	Positive(+) 2.75
20170718CCB130	Outpatient	M	10	FUO	Blood	Positive(+) 1.951	Negative(-) 0.466	Negative(-) 0.268	Negative(-) 0.140	Positive(+) 4.115
20170420CCB160	Inpatient	M	10	FUO	Blood	Positive(+) 3.308	Negative(-) 0.500	Negative(-) 0.186	Negative(-) 0.141	Positive(+) 4.546
20160315CCB170	Outpatient	F	10	FUO	Blood	Positive(+) 3.48	Negative(-) 0.31	Negative(-) 0.68	Negative(-) 0.55	Positive(+) 4.85
20160901CCB319	Outpatient	F	10	FUO	Blood	Positive(+) 7.13	Negative(-) 0.16	Negative(-) 0.31	Negative(-) 0.16	Positive(+) 4.98
20160825CCB243	Inpatient	M	10	FUO	Blood	Positive(+) 5.18	Negative(-) 0.68	Negative(-) 0.49	Negative(-) 0.28	Positive(+) 5.10
20150415CCB180	Inpatient	F	10	FUO	Blood					Positive(+) 6.14
20150306CCB065	Outpatient	F	10	FUO	Blood	Positive(+) 3.58	Equivocal 0.93	Negative(-) 0.43	Negative(-) 0.20	Positive(+) 6.78
20160801CCB005	Outpatient	F	10	FUO	Blood	Positive(+) 4.18	Negative(-) 0.75	Equivocal 0.90	Equivocal 0.93
20170313CCB042	Outpatient	M	10	FUO	Blood	Positive(+) 2.31	Negative(-) 0.09	Negative(-) 0.79	Equivocal 0.93
20141209CCB075	Inpatient	F	10	FUO	Blood	Negative(-) 0.20	Negative(-) 0.26	Negative(-) 0.25	Negative(-) 0.08
20160803CCB019	Inpatient	M	10	FUO	Blood	Positive(+) 5.97	Negative(-) 0.21	Negative(-) 0.28	Negative(-) 0.09
20140807CCB007	Outpatient	M	10	FUO	Blood	Positive(+) 6.68	Negative(-) 0.27	Negative(-) 0.15	Negative(-) 0.10
20141011CCB020	Inpatient	M	10	FUO	Blood	Positive(+) 2.93	Negative(-) 0.18	Negative(-) 0.17	Negative(-) 0.11
20160203CCB049	Inpatient	F	10	FUO	Blood	Positive(+) 5.94	Negative(-) 0.61	Negative(-) 0.29	Negative(-) 0.11
20160811CCB098	Outpatient	F	10	FUO	Blood	Positive(+) 4.56	Negative(-) 0.17	Negative(-) 0.46	Negative(-) 0.11
20160831CCB289	Outpatient	M	10	FUO	Blood	Positive(+) 4.49	Negative(-) 0.12	Negative(-) 0.19	Negative(-) 0.12
20170327CCB149	Outpatient	M	10	FUO	Blood	Negative(-) 0.15	Negative(-) 0.23	Negative(-) 0.39	Negative(-) 0.35
20151021CCB174	Inpatient	F	10	FUO	Blood	Positive(+) 3.46	Negative(-) 0.74	Negative(-) 0.72	Negative(-) 0.38
20151010CCB027	Inpatient	F	10	FUO	Blood	Positive(+) 4.91	Equivocal 1.04	Equivocal 1.04	Negative(-) 0.52
20160511CCB087	Outpatient	M	10	FUO	Blood	Positive(+) 4.07	Negative(-) 0.16	Negative(-) 0.75	Negative(-) 0.56
20160805CCB052	Outpatient	F	10	FUO	Blood	Positive(+) 6.23	Negative(-) 0.66	Positive(+) 1.25	Negative(-) 0.70
20150421CCB220	Outpatient	M	10	FUO	Blood	Positive(+) 2.93	Negative(-) 0.20	Negative(-) 0.31	Negative(-) 0.77
20150413CCB111	Inpatient	F	10	FUO	Blood	Positive(+) 3.09	Negative(-) 0.34	Positive(+) 1.43	Positive(+) 1.77
20170724CCB188	Inpatient	M	10	FUO	Blood		Negative(-) 0.092
20140911CCB291	Inpatient	M	10	FUO	Blood	Positive(+) 2.21	Negative(-) 0.13
20160712CCB110	Outpatient	M	10	FUO	Blood	Positive(+) 6.04	Negative(-) 0.21
20150609CCB128	Outpatient	F	10	FUO	Blood	Positive(+) 5.67	Negative(-) 0.23
20160607CCB013	Outpatient	M	10	FUO	Blood	Positive(+) 3.78	Negative(-) 0.26
20161121CCB185	Outpatient	M	10	FUO	Blood		Negative(-) 0.27
20150109CCB081	Outpatient	F	10	FUO	Blood		Negative(-) 0.36
20151126CCB350	Outpatient	M	10	FUO	Blood		Negative(-) 0.42
20141125CCB282	Outpatient	M	10	FUO	Blood	Positive(+) 3.77	Negative(-) 0.46
20150626CCB331	Outpatient	M	10	FUO	Blood	Positive(+) 4.48	Negative(-) 0.60
20150127CCB255	Outpatient	F	10	FUO	Blood	Negative(-) 0.20	Negative(-) 0.70
20160426CCB203	Inpatient	F	11	FUO	Blood	Negative(-) 0.13	Negative(-) 0.17	Negative(-) 0.24	Negative(-) 0.25	Negative(-) 0.08
20150506CCB051	Outpatient	M	11	FUO	Blood	Negative(-) 0.29	Negative(-) 0.15	Equivocal 0.98	Negative(-) 0.61	Negative(-) 0.29
20160325CCB347	Outpatient	F	11	FUO	Blood	Positive(+) 4.83	Negative(-) 0.09	Negative(-) 0.22	Negative(-) 0.17	Negative(-) 0.47
20160301CCB334	Outpatient	M	11	FUO	Blood	Equivocal 0.99	Negative(-) 0.34	Negative(-) 0.18	Negative(-) 0.11	Positive(+) 1.13
20150109CCB074	Outpatient	M	11	FUO	Blood	Positive(+) 3.78	Negative(-) 0.23			Positive(+) 1.42
20170227CCB219	Inpatient	F	11	FUO	Blood	Equivocal 0.98	Negative(-) 0.09	Negative(-) 0.19	Negative(-) 0.07	Positive(+) 1.66
20150506CCB052	Inpatient	F	11	FUO	Blood	Positive(+) 6.38	Negative(-) 0.11	Equivocal 0.96	Negative(-) 0.35	Positive(+) 11.97
20170410CCB037	Outpatient	F	11	FUO	Blood	Positive(+) 4.443	Positive(+) 1.283	Negative(-) 0.323	Negative(-) 0.228	Positive(+) 2.509
20170524CCB208	Outpatient	M	11	FUO	Blood	Positive(+) 2.973	Negative(-) 0.085	Negative(-) 0.366	Negative(-) 0.246	Positive(+) 3.306
20160718CCB169	Inpatient	M	11	FUO	Blood	Positive(+) 4.15	Positive(+) 3.18	Positive(+) 1.11	Positive(+) 1.14	Positive(+) 3.74
20161024CCB161	Inpatient	F	11	FUO	Blood	Positive(+) 2.37	Negative(-) 0.34	Positive(+) 1.41	Negative(-) 0.52	Positive(+) 3.81
20140717CCB117	Outpatient	M	11	FUO	Blood	Positive(+) 5.47	Positive(+) 4.75	Equivocal 1.02	Equivocal 0.90	Positive(+) 4.13
20150722CCB238	Outpatient	F	11	FUO	Blood	Positive(+) 5.23	Positive(+) 2.58	Negative(-) 0.64	Negative(-) 0.50	Positive(+) 5.17
20151023CCB226	Outpatient	M	11	FUO	Blood	Positive(+) 5.87	Negative(-) 0.11	Positive(+) 1.29	Equivocal 0.89	Positive(+) 5.51
20140606CCB225	Inpatient	F	11	FUO	Blood	Positive(+) 1.70	Negative(-) 0.31	Negative(-) 0.34	Negative(-) 0.16	Positive(+) 5.79
20151130CCB007	Outpatient	F	11	FUO	Blood	Positive(+) 4.64	Negative(-) 0.23	Negative(-) 0.39	Negative(-) 0.23	Positive(+) 6.03
20160525CCB222	Inpatient	M	11	FUO	Blood	Positive(+) 2.63	Negative(-) 0.15	Equivocal 0.88	Negative(-) 0.32	Positive(+) 6.40
20151102CCB007	Inpatient	M	11	FUO	Blood	Positive(+) 6.56	Negative(-) 0.35	Positive(+) 1.86	Positive(+) 1.69	Positive(+) 6.46
20150421CCB227	Outpatient	F	11	FUO	Blood	Positive(+) 5.15	Negative(-) 0.17	Negative(-) 0.29	Negative(-) 0.17	Positive(+) 7.55
20160205CCB085	Inpatient	M	11	FUO	Blood	Positive(+) 4.54	Negative(-) 0.16	Equivocal 0.93	Equivocal 1.02
20150327CCB296	Outpatient	M	11	FUO	Blood	Positive(+) 1.88	Negative(-) 0.07	Negative(-) 0.13	Negative(-) 0.10
20170613CCB068	Inpatient	F	11	FUO	Blood	Positive(+) 3.676	Negative(-) 0.334	Negative(-) 0.320	Negative(-) 0.140
20141016CCB068	Inpatient	M	11	FUO	Blood	Positive(+) 1.69	Negative(-) 0.09	Negative(-) 0.15	Negative(-) 0.16
20160407CCB040	Outpatient	M	11	FUO	Blood	Positive(+) 5.15	Negative(-) 0.22	Negative(-) 0.23	Negative(-) 0.17
20140729CCB420	Inpatient	M	11	FUO	Blood		Negative(-) 0.55	Positive(+) 2.00	Negative(-) 0.17
20160321CCB282	Outpatient	M	11	FUO	Blood	Positive(+) 3.85	Negative(-) 0.30		Negative(-) 0.17
20160111CCB120	Outpatient	M	11	FUO	Blood	Negative(-) 0.16	Negative(-) 0.12		Negative(-) 0.27
20160413CCB084	Outpatient	M	11	FUO	Blood	Positive(+) 6.04	Negative(-) 0.17	Negative(-) 0.32	Negative(-) 0.28
20150409CCB066	Outpatient	M	11	FUO	Blood	Positive(+) 2.21	Negative(-) 0.14	Positive(+) 1.79	Negative(-) 0.33
20170110CCB064	Outpatient	F	11	FUO	Blood	Positive(+) 2.86	Negative(-) 0.26	Negative(-) 0.43	Negative(-) 0.37
20151116CCB188	Outpatient	M	11	FUO	Blood	Positive(+) 4.98	Equivocal 0.91	Negative(-) 0.46	Negative(-) 0.40
20160128CCB403	Inpatient	M	11	FUO	Blood	Positive(+) 4.09	Negative(-) 0.39	Negative(-) 0.47	Negative(-) 0.44
20161207CCB036	Outpatient	F	11	FUO	Blood	Negative(-) 0.16	Negative(-) 0.56	Positive(+) 1.55	Positive(+) 1.27
20160111CCB119	Outpatient	M	11	FUO	Blood	Positive(+) 5.71	Negative(-) 0.09	Equivocal 1.05
20160523CCB202	Outpatient	M	11	FUO	Blood	Positive(+) 5.56	Negative(-) 0.38	Negative(-) 0.73
20161012CCB071	Outpatient	M	11	FUO	Blood	Positive(+) 6.54	Equivocal 0.81
20151130CCB011	Outpatient	M	11	FUO	Blood		Negative(-) 0.25
20150518CCB191	Outpatient	F	11	FUO	Blood		Negative(-) 0.54
20161018CCB114	Inpatient	M	12	FUO	Blood	Negative(-) 0.18	Negative(-) 0.13	Negative(-) 0.36	Negative(-) 0.37	Negative(-) 0.09
20150227CCB212	Inpatient	M	12	FUO	Blood	Positive(+) 4.21	Positive(+) 3.22	Negative(-) 0.61	Equivocal 0.99	Negative(-) 0.34
20161020CCB146	Inpatient	F	12	FUO	Blood	Positive(+) 4.60	Negative(-) 0.56	Negative(-) 0.37	Negative(-) 0.27	Positive(+) 1.41
20170510CCB089	Inpatient	M	12	FUO	Blood	Positive(+) 2.780	Negative(-) 0.165	Negative(-) 0.443	Negative(-) 0.235	Positive(+) 2.145
20170124CCB190	Inpatient	M	12	FUO	Blood	Positive(+) 2.39	Positive(+) 2.33	Negative(-) 0.68	Negative(-) 0.67	Positive(+) 2.40
20150615CCB186	Inpatient	F	12	FUO	Blood	Positive(+) 2.33	Negative(-) 0.30	Negative(-) 0.27	Negative(-) 0.17	Positive(+) 2.54
20160309CCB105	Outpatient	M	12	FUO	Blood	Positive(+) 1.61	Negative(-) 0.09	Negative(-) 0.16		Positive(+) 2.71
20150417CCB207	Outpatient	F	12	FUO	Blood	Positive(+) 6.92	Negative(-) 0.19	Negative(-) 0.63	Negative(-) 0.19	Positive(+) 3.29
20150522CCB267	Outpatient	M	12	FUO	Blood					Positive(+) 3.34
20150324CCB272	Inpatient	F	12	FUO	Blood	Positive(+) 1.51	Negative(-) 0.13	Equivocal 0.93	Negative(-) 0.45	Positive(+) 3.45
20160630CCB254	Inpatient	F	12	FUO	Blood	Positive(+) 5.72	Negative(-) 0.25	Negative(-) 0.60	Negative(-) 0.33	Positive(+) 3.94
20170714CCB120	Inpatient	M	12	FUO	Blood					Positive(+) 3.941
20151214CCB178	Outpatient	M	12	FUO	Blood	Positive(+) 3.79	Negative(-) 0.39	Negative(-) 0.17	Negative(-) 0.12	Positive(+) 3.96
20160331CCB407	Outpatient	M	12	FUO	Blood	Positive(+) 4.60	Negative(-) 0.09	Negative(-) 0.39	Negative(-) 0.32	Positive(+) 4.32
20170510CCB090	Inpatient	F	12	FUO	Blood	Positive(+) 3.845	Negative(-) 0.272	Equivocal 0.992	Negative(-) 0.579	Positive(+) 5.157
20150720CCB199	Outpatient	F	12	FUO	Blood		Negative(-) 0.24	Negative(-) 0.74	Negative(-) 0.18	Positive(+) 5.43
20170204CCB005	Inpatient	F	12	FUO	Blood	Positive(+) 5.20	Negative(-) 0.39	Positive(+) 2.25	Negative(-) 0.65	Positive(+) 5.63
20170516CCB134	Outpatient	F	12	FUO	Blood	Positive(+) 4.012	Negative(-) 0.180	Negative(-) 0.800	Negative(-) 0.389	Positive(+) 5.764
20141225CCB253	Inpatient	M	12	FUO	Blood		Negative(-) 0.25			Positive(+) 5.84
20140603CCB203	Inpatient	F	12	FUO	Blood	Positive(+) 5.35	Equivocal 0.91	Positive(+) 5.94	Negative(-) 0.15	Positive(+) 6.68
20150120CCB173	Outpatient	F	12	FUO	Blood	Positive(+) 5.61	Negative(-) 0.30	Negative(-) 0.42	Negative(-) 0.14	Positive(+) 6.86
20170301CCB246	Outpatient	F	12	FUO	Blood		Negative(-) 0.16	Negative(-) 0.46	Equivocal 1.00
20140708CCB264	Inpatient	F	12	FUO	Blood		Negative(-) 0.14	Negative(-) 0.06	Negative(-) 0.04
20141115CCB093	Inpatient	F	12	FUO	Blood	Positive(+) 3.21	Negative(-) 0.63	Negative(-) 0.13	Negative(-) 0.07
20151110CCB109	Outpatient	M	12	FUO	Blood	Positive(+) 3.07	Negative(-) 0.24	Negative(-) 0.16	Negative(-) 0.16
20150806CCB068	Outpatient	M	12	FUO	Blood	Negative(-) 0.19	Negative(-) 0.17	Negative(-) 0.16	Negative(-) 0.18
20150324CCB260	Outpatient	M	12	FUO	Blood	Positive(+) 2.57	Positive(+) 1.28	Negative(-) 0.34	Negative(-) 0.22
20141113CCB065	Outpatient	M	12	FUO	Blood	Negative(-) 0.22	Negative(-) 0.49	Negative(-) 0.25	Negative(-) 0.23
20170504CCB011	Outpatient	F	12	FUO	Blood	Positive(+) 6.490	Negative(-) 0.110	Positive(+) 1.768	Negative(-) 0.284
20170420CCB149	Outpatient	M	12	FUO	Blood	Positive(+) 2.585	Negative(-) 0.389	Negative(-) 0.309	Negative(-) 0.327
20141205CCB035	Outpatient	F	12	FUO	Blood	Positive(+) 4.16	Negative(-) 0.38	Negative(-) 0.47	Negative(-) 0.33
20150306CCB045	Outpatient	F	12	FUO	Blood	Positive(+) 4.33	Negative(-) 0.56	Negative(-) 0.57	Negative(-) 0.36
20150327CCB335	Outpatient	M	12	FUO	Blood		Negative(-) 0.15	Positive(+) 2.97	Negative(-) 0.38
20170427CCB183	Outpatient	M	12	FUO	Blood	Positive(+) 2.478	Negative(-) 0.307	Negative(-) 0.763	Negative(-) 0.440
20140610CCB031	Outpatient	M	12	FUO	Blood	Positive(+) 8.00	Negative(-) 0.22	Positive(+) 2.38	Positive(+) 7.21
20170124CCB196	Outpatient	M	12	FUO	Blood	Positive(+) 3.81	Negative(-) 0.15	Negative(-) 0.29
20150113CCB127	Outpatient	M	12	FUO	Blood	Negative(-) 0.21	Negative(-) 0.56	Negative(-) 0.41
20140828CCB393	Outpatient	F	12	FUO	Blood		Equivocal 0.86
20141225CCB248	Outpatient	F	12	FUO	Blood		Equivocal 0.90
20140717CCB352	Outpatient	F	12	FUO	Blood	Negative(-) 0.22	Negative(-) 0.15
20170706CCB049	Outpatient	M	12	FUO	Blood		Negative(-) 0.157
20160817CCB161	Outpatient	M	12	FUO	Blood	Positive(+) 3.09	Negative(-) 0.16
20150504CCB019	Outpatient	F	12	FUO	Blood	Positive(+) 6.80	Negative(-) 0.20
20141028CCB212	Outpatient	M	12	FUO	Blood		Negative(-) 0.42
20140918CCB343	Outpatient	M	12	FUO	Blood		Positive(+) 2.14
20170619CCB123	Outpatient	M	13	FUO	Blood	Positive(+) 3.743	Positive(+) 2.542	Negative(-) 0.484	Positive(+) 1.410	Negative(-) 0.072
20170223CCB183	Outpatient	M	13	FUO	Blood	Negative(-) 0.06	Negative(-) 0.18	Negative(-) 0.48	Negative(-) 0.18	Negative(-) 0.11
20160628CCB229	Outpatient	F	13	FUO	Blood		Negative(-) 0.52	Negative(-) 0.38	Negative(-) 0.38	Negative(-) 0.14
20151118CCB234	Outpatient	F	13	FUO	Blood	Positive(+) 4.01	Negative(-) 0.22	Negative(-) 0.38	Negative(-) 0.29	Negative(-) 0.28
20160422CCB186	Inpatient	M	13	FUO	Blood	Positive(+) 1.91	Negative(-) 0.25	Negative(-) 0.35	Negative(-) 0.32	Positive(+) 1.16
20160303CCB045	Inpatient	F	13	FUO	Blood					Positive(+) 1.59
20150402CCB011	Outpatient	F	13	FUO	Blood	Positive(+) 7.67	Negative(-) 0.13	Negative(-) 0.47	Negative(-) 0.32	Positive(+) 2.68
20160420CCB155	Inpatient	F	13	FUO	Blood	Positive(+) 6.43	Negative(-) 0.12	Negative(-) 0.66	Negative(-) 0.35	Positive(+) 3.01
20160601CCB288	Outpatient	M	13	FUO	Blood	Positive(+) 3.57	Negative(-) 0.23	Negative(-) 0.26	Negative(-) 0.23	Positive(+) 3.68
20170420CCB180	Outpatient	F	13	FUO	Blood				Negative(-) 0.660	Positive(+) 3.844
20160829CCB276	Outpatient	M	13	FUO	Blood	Positive(+) 3.80	Negative(-) 0.67	Equivocal 1.01	Positive(+) 1.13	Positive(+) 3.92
20160607CCB009	Inpatient	F	13	FUO	Blood	Positive(+) 5.61	Negative(-) 0.13	Positive(+) 1.74	Negative(-) 0.32	Positive(+) 4.03
20160301CCB333	Outpatient	M	13	FUO	Blood	Positive(+) 4.53	Negative(-) 0.10	Negative(-) 0.19	Negative(-) 0.14	Positive(+) 4.33
20170317CCB109	Outpatient	F	13	FUO	Blood		Negative(-) 0.25		Equivocal 1.05	Positive(+) 4.48
20160215CCB118	Outpatient	F	13	FUO	Blood	Positive(+) 3.00	Negative(-) 0.12	Negative(-) 0.14	Negative(-) 0.09	Positive(+) 4.50
20170204CCB010	Outpatient	F	13	FUO	Blood	Positive(+) 3.28	Negative(-) 0.45	Negative(-) 0.38	Negative(-) 0.19	Positive(+) 4.58
20160607CCB005	Outpatient	F	13	FUO	Blood	Positive(+) 4.80	Negative(-) 0.21	Negative(-) 0.26	Negative(-) 0.20	Positive(+) 4.63
20170704CCB024	Outpatient	F	13	FUO	Blood		Positive(+) 5.119		Negative(-) 0.309	Positive(+) 4.747
20160323CCB303	Outpatient	M	13	FUO	Blood	Positive(+) 3.82	Negative(-) 0.18	Negative(-) 0.37	Negative(-) 0.49	Positive(+) 4.75
20161010CCB038	Inpatient	F	13	FUO	Blood	Positive(+) 5.81	Negative(-) 0.20	Negative(-) 0.30	Negative(-) 0.10	Positive(+) 4.80
20170122CCB171	Inpatient	F	13	FUO	Blood	Positive(+) 3.58	Negative(-) 0.40	Negative(-) 0.74	Negative(-) 0.49	Positive(+) 5.24
20151204CCB078	Outpatient	M	13	FUO	Blood	Positive(+) 2.65	Negative(-) 0.18	Negative(-) 0.13	Negative(-) 0.10	Positive(+) 5.26
20150508CCB077	Inpatient	M	13	FUO	Blood	Positive(+) 6.70	Negative(-) 0.26	Negative(-) 0.64	Negative(-) 0.43	Positive(+) 5.32
20160307CCB060	Inpatient	F	13	FUO	Blood	Positive(+) 6.78	Negative(-) 0.11	Negative(-) 0.43	Negative(-) 0.32	Positive(+) 5.53
20170327CCB158	Inpatient	M	13	FUO	Blood	Positive(+) 2.45	Negative(-) 0.35	Negative(-) 0.55	Negative(-) 0.53	Positive(+) 5.53
20170110CCB069	Inpatient	F	13	FUO	Blood	Positive(+) 4.18	Negative(-) 0.22	Negative(-) 0.30	Negative(-) 0.07	Positive(+) 5.67
20170329CCB193	Outpatient	M	13	FUO	Blood	Positive(+) 1.51	Negative(-) 0.23	Negative(-) 0.78	Negative(-) 0.49	Positive(+) 5.93
20150707CCB025	Inpatient	M	13	FUO	Blood	Positive(+) 4.30	Negative(-) 0.10	Negative(-) 0.32	Negative(-) 0.20	Positive(+) 5.94
20140722CCB365	Outpatient	M	13	FUO	Blood		Negative(-) 0.07		Negative(-) 0.09	Positive(+) 5.95
20160113CCB178	Inpatient	F	13	FUO	Blood	Positive(+) 6.30	Negative(-) 0.33	Positive(+) 1.46	Positive(+) 1.31	Positive(+) 6.04
20150423CCB252	Outpatient	M	13	FUO	Blood	Negative(-) 0.67	Negative(-) 0.76	Negative(-) 0.35	Negative(-) 0.19	Positive(+) 6.41
20150409CCB104	Inpatient	F	13	FUO	Blood					Positive(+) 6.71
20150506CCB054	Inpatient	F	13	FUO	Blood	Positive(+) 7.95	Negative(-) 0.18	Negative(-) 0.29	Negative(-) 0.20	Positive(+) 8.50
20151027CCB252	Outpatient	F	13	FUO	Blood	Negative(-) 0.23	Negative(-) 0.54	Positive(+) 1.19	Equivocal 1.09
20150417CCB199	Outpatient	M	13	FUO	Blood	Positive(+) 5.00	Negative(-) 0.19	Positive(+) 1.14	Equivocal 1.10
20140715CCB054	Inpatient	M	13	FUO	Blood	Positive(+) 2.01	Negative(-) 0.22	Negative(-) 0.14	Negative(-) 0.08
20150415CCB187	Outpatient	F	13	FUO	Blood	Positive(+) 2.02	Negative(-) 0.15	Negative(-) 0.16	Negative(-) 0.10
20141118CCB131	Inpatient	F	13	FUO	Blood		Positive(+) 2.33	Negative(-) 0.16	Negative(-) 0.11
20141118CCB120	Inpatient	M	13	FUO	Blood	Positive(+) 5.32	Negative(-) 0.53	Negative(-) 0.26	Negative(-) 0.11
20140627CCB484	Outpatient	M	13	FUO	Blood		Negative(-) 0.18	Negative(-) 0.25	Negative(-) 0.15
20150915CCB085	Inpatient	M	13	FUO	Blood	Positive(+) 5.06	Negative(-) 0.07	Negative(-) 0.30	Negative(-) 0.23
20140617CCB045	Outpatient	F	13	FUO	Blood	Positive(+) 5.13	Negative(-) 0.11	Negative(-) 0.48	Negative(-) 0.23
20170524CCB201	Outpatient	M	13	FUO	Blood	Positive(+) 3.762	Negative(-) 0.283	Negative(-) 0.404	Negative(-) 0.313
20160317CCB211	Outpatient	F	13	FUO	Blood	Positive(+) 1.68	Negative(-) 0.11	Negative(-) 0.76	Negative(-) 0.33
20140821CCB328	Outpatient	M	13	FUO	Blood		Negative(-) 0.10	Negative(-) 0.42	Negative(-) 0.36
20150520CCB210	Outpatient	F	13	FUO	Blood	Positive(+) 5.87	Negative(-) 0.66	Negative(-) 0.57	Negative(-) 0.36
20170418CCB142	Outpatient	F	13	FUO	Blood		Negative(-) 0.140	Negative(-) 0.663	Negative(-) 0.425
20141202CCB002	Inpatient	F	13	FUO	Blood	Negative(-) 0.31	Negative(-) 0.36	Negative(-) 0.48	Negative(-) 0.43
20150402CCB002	Inpatient	F	13	FUO	Blood	Positive(+) 5.55	Positive(+) 2.15	Negative(-) 0.71	Negative(-) 0.45
20160523CCB183	Outpatient	M	13	FUO	Blood	Positive(+) 2.82	Positive(+) 2.00	Negative(-) 0.50	Negative(-) 0.52
20150923CCB173	Inpatient	F	13	FUO	Blood	Positive(+) 5.86	Negative(-) 0.10	Positive(+) 6.48	Negative(-) 0.60
20160222CCB206	Outpatient	M	13	FUO	Blood		Negative(-) 0.15	Negative(-) 0.25	Negative(-) 0.62
20160309CCB095	Outpatient	M	13	FUO	Blood	Positive(+) 4.01	Negative(-) 0.20	Equivocal 0.83	Positive(+) 1.35
20160224CCB235	Inpatient	F	13	FUO	Blood	Positive(+) 7.27	Positive(+) 1.55	Positive(+) 6.34	Positive(+) 1.40
20170504CCB036	Outpatient	M	13	FUO	Blood		Positive(+) 1.856		Positive(+) 1.710
20130903CCB132	Outpatient	F	13	FUO	Blood	Negative(-) 0.14	Negative(-) 0.48
20160118CCB266	Outpatient	M	13	FUO	Blood	Negative(-) 0.13	Negative(-) 0.07
20161018CCB120	Outpatient	F	13	FUO	Blood	Negative(-) 0.22	Negative(-) 0.10
20150804CCB030	Outpatient	F	13	FUO	Blood	Positive(+) 4.95	Negative(-) 0.12
20160111CCB142	Outpatient	M	13	FUO	Blood		Negative(-) 0.17
20150320CCB227	Outpatient	M	13	FUO	Blood		Negative(-) 0.32
20150303CCB015	Outpatient	M	13	FUO	Blood	Positive(+) 1.41	Negative(-) 0.33
20141014CCB058	Outpatient	F	13	FUO	Blood	Negative(-) 0.09	Negative(-) 0.35
20140527CCB108	Outpatient	M	13	FUO	Blood		Positive(+) 5.11
20160407CCB041	Outpatient	M	14	FUO	Blood	Negative(-) 0.33	Negative(-) 0.21	Negative(-) 0.33	Negative(-) 0.27	Negative(-) 0.10
20140715CCB314	Outpatient	M	14	FUO	Blood		Negative(-) 0.09	Negative(-) 0.19	Negative(-) 0.13	Negative(-) 0.11
20170329CCB192	Outpatient	M	14	FUO	Blood	Negative(-) 0.19	Negative(-) 0.41	Negative(-) 0.42	Negative(-) 0.40	Negative(-) 0.12
20160819CCB192	Outpatient	F	14	FUO	Blood	Positive(+) 3.72	Negative(-) 0.25	Negative(-) 0.17	Negative(-) 0.10	Positive(+) 1.51
20170104CCB013	Inpatient	M	14	FUO	Blood	Positive(+) 4.94	Positive(+) 1.39	Negative(-) 0.24	Negative(-) 0.15	Positive(+) 3.97
20150528CCB328	Outpatient	M	14	FUO	Blood	Positive(+) 1.28	Negative(-) 0.61	Negative(-) 0.17	Negative(-) 0.05	Positive(+) 4.13
20160222CCB204	Outpatient	M	14	FUO	Blood		Negative(-) 0.18	Negative(-) 0.60		Positive(+) 4.23
20160106CCB072	Inpatient	F	14	FUO	Blood	Positive(+) 4.94	Negative(-) 0.19	Negative(-) 0.47	Negative(-) 0.52	Positive(+) 4.51
20170412CCB091	Outpatient	M	14	FUO	Blood		Negative(-) 0.122			Positive(+) 4.600
20151116CCB191	Outpatient	M	14	FUO	Blood	Positive(+) 3.95	Negative(-) 0.11	Equivocal 0.80	Negative(-) 0.57	Positive(+) 5.08
20150331CCB362	Outpatient	F	14	FUO	Blood	Positive(+) 1.57	Negative(-) 0.13	Negative(-) 0.28	Negative(-) 0.14	Positive(+) 5.22
20160122CCB327	Outpatient	F	14	FUO	Blood	Positive(+) 6.88	Negative(-) 0.12	Equivocal 0.85	Negative(-) 0.38	Positive(+) 5.41
20150601CCB009	Inpatient	M	14	FUO	Blood	Positive(+) 5.71	Negative(-) 0.23	Negative(-) 0.65	Negative(-) 0.37	Positive(+) 6.36
20140627CCB483	Outpatient	M	14	FUO	Blood		Negative(-) 0.12	Equivocal 0.86	Negative(-) 0.36	Positive(+) 6.40
20150203CCB012	Inpatient	M	14	FUO	Blood	Positive(+) 2.66	Negative(-) 0.09	Negative(-) 0.26	Negative(-) 0.23	Positive(+) 7.58
20160622CCB158	Inpatient	F	14	FUO	Blood	Positive(+) 4.98	Negative(-) 0.14	Positive(+) 1.65	Equivocal 0.89
20170204CCB020	Outpatient	M	14	FUO	Blood		Negative(-) 0.40	Equivocal 1.08	Equivocal 1.08
20141011CCB015	Inpatient	M	14	FUO	Blood	Positive(+) 3.95	Negative(-) 0.11	Negative(-) 0.14	Negative(-) 0.08
20161103CCB040	Outpatient	M	14	FUO	Blood		Negative(-) 0.32	Negative(-) 0.22	Negative(-) 0.10
20140624CCB071	Outpatient	M	14	FUO	Blood	Positive(+) 2.98	Negative(-) 0.48	Negative(-) 0.26	Negative(-) 0.14
20150605CCB079	Outpatient	F	14	FUO	Blood	Positive(+) 2.80	Negative(-) 0.33	Negative(-) 0.30	Negative(-) 0.17
20161213CCB120	Outpatient	F	14	FUO	Blood		Negative(-) 0.11	Negative(-) 0.32	Negative(-) 0.17
20160706CCB031	Inpatient	F	14	FUO	Blood	Positive(+) 6.04	Negative(-) 0.43	Negative(-) 0.46	Negative(-) 0.19
20141120CCB154	Outpatient	F	14	FUO	Blood	Positive(+) 5.28	Negative(-) 0.68	Positive(+) 1.11	Negative(-) 0.25
20170315CCB072	Outpatient	M	14	FUO	Blood	Positive(+) 4.88	Negative(-) 0.20	Negative(-) 0.41	Negative(-) 0.34
20160407CCB045	Outpatient	M	14	FUO	Blood		Negative(-) 0.13	Negative(-) 0.28	Negative(-) 0.36
20150116CCB157	Outpatient	M	14	FUO	Blood		Positive(+) 2.19	Negative(-) 0.54	Negative(-) 0.46
20150915CCB096	Outpatient	F	14	FUO	Blood		Negative(-) 0.15	Negative(-) 0.69	Negative(-) 0.47
20160303CCB008	Outpatient	F	14	FUO	Blood	Positive(+) 5.52	Negative(-) 0.26	Positive(+) 1.43	Negative(-) 0.54
20170126CCB208	Outpatient	M	14	FUO	Blood	Positive(+) 4.53	Positive(+) 2.25	Equivocal 0.85	Positive(+) 2.19
20150130CCB295	Outpatient	M	14	FUO	Blood		Negative(-) 0.24	Negative(-) 0.41
20160201CCB024	Outpatient	F	14	FUO	Blood	Positive(+) 3.40	Negative(-) 0.11
20160205CCB100	Outpatient	M	14	FUO	Blood		Negative(-) 0.12
20161018CCB121	Outpatient	F	14	FUO	Blood	Equivocal 1.07	Negative(-) 0.18
20161101CCB014	Outpatient	M	14	FUO	Blood	Positive(+) 5.18	Negative(-) 0.22
20160329CCB387	Outpatient	M	14	FUO	Blood		Negative(-) 0.24
20170118CCB153	Outpatient	F	14	FUO	Blood	Positive(+) 4.57	Negative(-) 0.36
20141115CCB110	Outpatient	M	14	FUO	Blood		Negative(-) 0.40
20160111CCB132	Inpatient	M	14	FUO	Blood	Positive(+) 3.33	Negative(-) 0.45
20161103CCB048	Outpatient	F	14	FUO	Blood		Negative(-) 0.64
20141120CCB172	Outpatient	M	14	FUO	Blood	Positive(+) 5.35	Positive(+) 1.83
20140828CCB387	Outpatient	F	14	FUO	Blood	Positive(+) 2.95	Negative(-) 0.68	Negative(-) 0.16
20160823CCB233	Inpatient	F	15	FUO	Blood					Negative(-) 0.11
20161207CCB057	Outpatient	M	15	FUO	Blood					Negative(-) 0.31
20161014CCB100	Inpatient	F	15	FUO	Blood	Negative(-) 0.43		Negative(-) 0.53	Negative(-) 0.57	Negative(-) 0.33
20150320CCB219	Outpatient	M	15	FUO	Blood	Positive(+) 4.56	Positive(+) 5.59	Positive(+) 1.12	Positive(+) 1.18	Negative(-) 0.41
20170418CCB130	Outpatient	M	15	FUO	Blood	Positive(+) 4.216	Equivocal 0.863	Negative(-) 0.167	Negative(-) 0.080	Positive(+) 1.359
20160817CCB154	Inpatient	F	15	FUO	Blood	Positive(+) 1.86	Positive(+) 1.12	Equivocal 0.91	Negative(-) 0.45	Positive(+) 1.38
20160426CCB206	Outpatient	M	15	FUO	Blood	Positive(+) 3.81	Negative(-) 0.15	Negative(-) 0.51	Negative(-) 0.48	Positive(+) 2.40
20150812CCB187	Inpatient	F	15	FUO	Blood	Positive(+) 1.22	Negative(-) 0.10	Negative(-) 0.34	Negative(-) 0.31	Positive(+) 2.43
20151118CCB248	Outpatient	F	15	FUO	Blood		Negative(-) 0.17			Positive(+) 2.71
20160122CCB346	Outpatient	F	15	FUO	Blood		Negative(-) 0.10			Positive(+) 3.43
20150212CCB124	Inpatient	M	15	FUO	Blood	Positive(+) 4.07	Negative(-) 0.35	Negative(-) 0.42	Negative(-) 0.19	Positive(+) 4.43
20150522CCB251	Outpatient	F	15	FUO	Blood	Positive(+) 7.35	Negative(-) 0.54	Negative(-) 0.52	Negative(-) 0.31	Positive(+) 4.43
20160118CCB227	Outpatient	F	15	FUO	Blood	Positive(+) 3.71	Negative(-) 0.10	Negative(-) 0.43	Negative(-) 0.28	Positive(+) 4.48
20151126CCB360	Outpatient	M	15	FUO	Blood		Negative(-) 0.12	Negative(-) 0.20		Positive(+) 4.81
20160122CCB314	Outpatient	M	15	FUO	Blood	Positive(+) 4.50		Negative(-) 0.41	Negative(-) 0.24	Positive(+) 5.12
20170221CCB164	Outpatient	M	15	FUO	Blood	Positive(+) 2.09	Negative(-) 0.37	Equivocal 0.95	Positive(+) 1.41	Positive(+) 5.18
20160224CCB240	Outpatient	F	15	FUO	Blood	Positive(+) 5.54	Negative(-) 0.13	Negative(-) 0.38	Negative(-) 0.16	Positive(+) 5.43
20170313CCB057	Inpatient	F	15	FUO	Blood	Positive(+) 2.82	Negative(-) 0.07	Negative(-) 0.20	Negative(-) 0.13	Positive(+) 6.38
20150306CCB061	Outpatient	M	15	FUO	Blood	Positive(+) 1.85	Negative(-) 0.12	Positive(+) 1.67	Equivocal 0.95	Positive(+) 7.00
20150427CCB280	Outpatient	M	15	FUO	Blood		Negative(-) 0.28	Negative(-) 0.45	Negative(-) 0.14	Positive(+) 7.29
20160307CCB073	Outpatient	M	15	FUO	Blood		Negative(-) 0.24	Positive(+) 1.39	Equivocal 0.81
20140731CCB083	Outpatient	M	15	FUO	Blood	Positive(+) 2.04	Negative(-) 0.08	Equivocal 0.90	Equivocal 0.91
20150120CCB193	Outpatient	M	15	FUO	Blood		Negative(-) 0.39	Negative(-) 0.21	Negative(-) 0.09
20150120CCB194	Outpatient	M	15	FUO	Blood		Negative(-) 0.17	Negative(-) 0.21	Negative(-) 0.10
20141120CCB165	Outpatient	M	15	FUO	Blood		Negative(-) 0.27	Negative(-) 0.66	Negative(-) 0.10
20170508CCB048	Outpatient	M	15	FUO	Blood	Positive(+) 3.383	Negative(-) 0.158	Negative(-) 0.152	Negative(-) 0.109
20161018CCB109	Outpatient	M	15	FUO	Blood	Positive(+) 4.82	Negative(-) 0.10	Negative(-) 0.28	Negative(-) 0.15
20141030CCB227	Outpatient	M	15	FUO	Blood	Positive(+) 4.90	Negative(-) 0.26		Negative(-) 0.17
20150512CCB098	Outpatient	F	15	FUO	Blood	Positive(+) 4.42	Negative(-) 0.45	Equivocal 1.08	Negative(-) 0.19
20150929CCB218	Outpatient	F	15	FUO	Blood	Positive(+) 4.91	Negative(-) 0.14	Negative(-) 0.35	Negative(-) 0.19
20170527CCB226	Outpatient	M	15	FUO	Blood	Positive(+) 2.325	Negative(-) 0.446	Negative(-) 0.585	Negative(-) 0.193
20140624CCB067	Outpatient	M	15	FUO	Blood	Negative(-) 0.26	Negative(-) 0.31	Negative(-) 0.17	Negative(-) 0.22
20150130CCB283	Outpatient	M	15	FUO	Blood	Positive(+) 4.09	Negative(-) 0.20	Negative(-) 0.45	Negative(-) 0.22
20170124CCB188	Outpatient	M	15	FUO	Blood	Positive(+) 2.62	Negative(-) 0.13	Negative(-) 0.55	Negative(-) 0.22
20140612CCB263	Outpatient	F	15	FUO	Blood		Negative(-) 0.14	Negative(-) 0.36	Negative(-) 0.28
20160120CCB272	Inpatient	F	15	FUO	Blood	Positive(+) 6.09	Negative(-) 0.17	Negative(-) 0.77	Negative(-) 0.32
20140523CCB116	Outpatient	M	15	FUO	Blood		Equivocal 0.83
20160118CCB237	Outpatient	M	15	FUO	Blood		Negative(-) 0.07
20170613CCB078	Outpatient	M	15	FUO	Blood		Negative(-) 0.155
20141125CCB297	Outpatient	F	15	FUO	Blood		Negative(-) 0.27
20151112CCB154	Inpatient	F	15	FUO	Blood	Positive(+) 6.32	Negative(-) 0.37
20161010CCB044	Outpatient	F	15	FUO	Blood		Negative(-) 0.73
20161213CCB105	Outpatient	M	15	FUO	Blood	Negative(-) 0.29	Negative(-) 0.79
20150212CCB122	Outpatient	M	15	FUO	Blood	Positive(+) 5.86	Negative(-) 0.13	Positive(+) 3.74	Positive(+) 1.81	Positive(+) 3.78
20150324CCB267	Inpatient	F	16	FUO	Blood	Negative(-) 0.42	Negative(-) 0.27	Negative(-) 0.44	Negative(-) 0.27	Negative(-) 0.12
20160311CCB133	Outpatient	F	16	FUO	Blood	Positive(+) 4.69	Negative(-) 0.15	Negative(-) 0.23	Negative(-) 0.37	Positive(+) 2.29
20141009CCB011	Inpatient	M	16	FUO	Blood	Positive(+) 3.11	Equivocal 0.88	Negative(-) 0.29	Negative(-) 0.12	Positive(+) 2.38
20161207CCB059	Outpatient	M	16	FUO	Blood					Positive(+) 3.04
20150212CCB125	Outpatient	F	16	FUO	Blood	Positive(+) 3.68	Negative(-) 0.26	Negative(-) 0.52	Negative(-) 0.30	Positive(+) 3.05
20141212CCB139	Inpatient	F	16	FUO	Blood					Positive(+) 3.37
20140826CCB351	Outpatient	F	16	FUO	Blood		Negative(-) 0.21	Negative(-) 0.14	Negative(-) 0.13	Positive(+) 3.65
20150413CCB127	Outpatient	M	16	FUO	Blood	Positive(+) 4.89	Negative(-) 0.09	Negative(-) 0.39	Negative(-) 0.23	Positive(+) 4.47
20160704CCB012	Inpatient	M	16	FUO	Blood	Positive(+) 6.32	Negative(-) 0.29	Equivocal 0.99	Negative(-) 0.39	Positive(+) 4.49
20140909CCB111	Outpatient	F	16	FUO	Blood	Positive(+) 7.30	Negative(-) 0.48	Negative(-) 0.15	Negative(-) 0.11	Positive(+) 4.63
20160712CCB106	Inpatient	M	16	FUO	Blood	Positive(+) 6.62	Negative(-) 0.11	Equivocal 0.87	Negative(-) 0.33	Positive(+) 4.90
20140819CCB305	Inpatient	F	16	FUO	Blood	Positive(+) 1.58	Negative(-) 0.09	Negative(-) 0.20		Positive(+) 5.01
20170508CCB054	Inpatient	M	16	FUO	Blood	Positive(+) 1.918	Negative(-) 0.668		Negative(-) 0.431	Positive(+) 5.885
20150120CCB174	Outpatient	M	16	FUO	Blood	Positive(+) 4.54	Negative(-) 0.26	Negative(-) 0.25	Negative(-) 0.20	Positive(+) 6.03
20150327CCB315	Inpatient	M	16	FUO	Blood	Positive(+) 4.47	Negative(-) 0.17	Positive(+) 6.35	Negative(-) 0.29	Positive(+) 6.27
20150409CCB076	Outpatient	F	16	FUO	Blood	Positive(+) 4.97	Negative(-) 0.23	Positive(+) 1.43	Negative(-) 0.28	Positive(+) 7.17
20150518CCB199	Inpatient	F	16	FUO	Blood	Positive(+) 4.94			Negative(-) 0.13
20160912CCB084	Outpatient	F	16	FUO	Blood		Negative(-) 0.06	Negative(-) 0.25	Negative(-) 0.17
20151104CCB032	Outpatient	M	16	FUO	Blood	Negative(-) 0.10	Negative(-) 0.14	Negative(-) 0.17	Negative(-) 0.23
20160413CCB114	Outpatient	M	16	FUO	Blood	Positive(+) 4.30			Negative(-) 0.23
20150707CCB007	Outpatient	F	16	FUO	Blood	Positive(+) 3.76	Negative(-) 0.08	Negative(-) 0.36	Negative(-) 0.25
20160923CCB197	Outpatient	M	16	FUO	Blood		Negative(-) 0.21	Negative(-) 0.34	Negative(-) 0.28
20170527CCB230	Outpatient	F	16	FUO	Blood	Positive(+) 3.435	Negative(-) 0.116	Negative(-) 0.461	Negative(-) 0.331
20150504CCB007	Inpatient	F	16	FUO	Blood	Positive(+) 8.48	Negative(-) 0.13	Negative(-) 0.66	Negative(-) 0.35
20161209CCB064	Outpatient	M	16	FUO	Blood	Positive(+) 4.41	Negative(-) 0.41	Negative(-) 0.48	Negative(-) 0.41
20160106CCB065	Inpatient	M	16	FUO	Blood	Positive(+) 5.66	Negative(-) 0.30	Positive(+) 2.18	Positive(+) 1.20
20150820CCB260	Outpatient	F	16	FUO	Blood	Positive(+) 7.04	Negative(-) 0.10	Positive(+) 6.25	Positive(+) 1.52
20141209CCB097	Inpatient	F	16	FUO	Blood	Positive(+) 7.94	Negative(-) 0.16	Positive(+) 1.86	Positive(+) 4.29
20160104CCB014	Outpatient	M	16	FUO	Blood	Positive(+) 5.96	Negative(-) 0.46	Positive(+) 2.39
20140704CCB256	Outpatient	F	16	FUO	Blood		Negative(-) 0.08
20160203CCB059	Outpatient	M	16	FUO	Blood		Negative(-) 0.08
20170122CCB174	Outpatient	F	16	FUO	Blood		Negative(-) 0.08
20150216CCB168	Outpatient	M	16	FUO	Blood		Negative(-) 0.19
20150415CCB173	Outpatient	F	16	FUO	Blood		Negative(-) 0.21
20170519CCB187	Outpatient	M	16	FUO	Blood		Negative(-) 0.254
20161121CCB181	Outpatient	F	16	FUO	Blood		Negative(-) 0.27
20150310CCB104	Outpatient	F	16	FUO	Blood		Negative(-) 0.28
20140729CCB437	Outpatient	M	16	FUO	Blood	Positive(+) 1.28	Positive(+) 11.36
20160923CCB188	Inpatient	M	16	FUO	Blood		Positive(+) 2.65
20160426CCB217	Outpatient	M	16	FUO	Blood	Positive(+) 4.77
20170615CCB112	Outpatient	F	17	FUO	Blood	Positive(+) 4.481	Equivocal 1.026	Negative(-) 0.169	Negative(-) 0.113	Negative(-) 0.353
20150212CCB127	Outpatient	M	17	FUO	Blood	Negative(-) 0.50	Negative(-) 0.55	Positive(+) 1.29	Positive(+) 1.41	Negative(-) 0.50
20160215CCB116	Inpatient	F	17	FUO	Blood	Positive(+) 2.68	Negative(-) 0.39	Negative(-) 0.49	Negative(-) 0.61	Positive(+) 1.75
20160525CCB237	Outpatient	M	17	FUO	Blood					Positive(+) 2.15
20150814CCB203	Inpatient	F	17	FUO	Blood	Positive(+) 5.42	Negative(-) 0.10	Negative(-) 0.63	Negative(-) 0.34	Positive(+) 3.64
20151104CCB035	Outpatient	F	17	FUO	Blood		Negative(-) 0.36	Negative(-) 0.51	Negative(-) 0.26	Positive(+) 3.87
20151120CCB291	Inpatient	F	17	FUO	Blood					Positive(+) 4.14
20160519CCB157	Outpatient	M	17	FUO	Blood		Negative(-) 0.69	Negative(-) 0.51	Negative(-) 0.52	Positive(+) 4.43
20141209CCB082	Outpatient	F	17	FUO	Blood		Negative(-) 0.09	Negative(-) 0.79	Negative(-) 0.18	Positive(+) 4.82
20150624CCB281	Outpatient	M	17	FUO	Blood		Negative(-) 0.30	Positive(+) 1.42	Negative(-) 0.75	Positive(+) 5.01
20150715CCB161	Outpatient	F	17	FUO	Blood		Negative(-) 0.10	Negative(-) 0.26	Negative(-) 0.19	Positive(+) 5.43
20140826CCB114	Outpatient	F	17	FUO	Blood	Positive(+) 6.45	Negative(-) 0.31	Negative(-) 0.28	Negative(-) 0.20	Positive(+) 6.48
20150306CCB064	Outpatient	F	17	FUO	Blood	Positive(+) 4.51	Positive(+) 2.48	Positive(+) 1.94	Equivocal 1.06	Positive(+) 6.68
20150303CCB053	Inpatient	F	17	FUO	Blood	Positive(+) 3.13	Equivocal 0.93	Positive(+) 2.86	Negative(-) 0.76	Positive(+) 8.20
20140819CCB038	Outpatient	M	17	FUO	Blood	Positive(+) 2.62	Negative(-) 0.38	Negative(-) 0.13	Negative(-) 0.07
20150123CCB233	Outpatient	F	17	FUO	Blood		Negative(-) 0.18	Negative(-) 0.24	Negative(-) 0.11
20160908CCB053	Inpatient	F	17	FUO	Blood	Positive(+) 4.11	Negative(-) 0.57	Negative(-) 0.32	Negative(-) 0.14
20151019CCB155	Outpatient	M	17	FUO	Blood		Negative(-) 0.10	Negative(-) 0.19	Negative(-) 0.18
20160309CCB108	Outpatient	M	17	FUO	Blood		Negative(-) 0.09	Negative(-) 0.28	Negative(-) 0.19
20170615CCB091	Outpatient	F	17	FUO	Blood	Positive(+) 4.144	Negative(-) 0.169	Negative(-) 0.304	Negative(-) 0.247
20150109CCB067	Inpatient	M	17	FUO	Blood	Negative(-) 0.29	Negative(-) 0.17	Negative(-) 0.33	Negative(-) 0.27
20151021CCB176	Outpatient	M	17	FUO	Blood	Positive(+) 6.16	Negative(-) 0.57	Negative(-) 0.54	Negative(-) 0.34
20160607CCB020	Outpatient	M	17	FUO	Blood		Negative(-) 0.19	Negative(-) 0.47	Negative(-) 0.36
20150407CCB054	Outpatient	M	17	FUO	Blood		Positive(+) 1.36	Positive(+) 1.88	Negative(-) 0.41
20141104CCB026	Outpatient	F	17	FUO	Blood	Positive(+) 5.11	Negative(-) 0.52	Negative(-) 0.57
20140722CCB381	Outpatient	M	17	FUO	Blood		Negative(-) 0.05
20140724CCB410	Outpatient	F	17	FUO	Blood		Negative(-) 0.07
20141021CCB133	Outpatient	F	17	FUO	Blood		Negative(-) 0.12
20150630CCB417	Outpatient	F	17	FUO	Blood		Negative(-) 0.14
20161111CCB111	Outpatient	M	17	FUO	Blood		Negative(-) 0.14
20140904CCB244	Inpatient	M	17	FUO	Blood	Positive(+) 4.25	Negative(-) 0.15
20150506CCB067	Outpatient	F	17	FUO	Blood		Negative(-) 0.16
20161207CCB055	Outpatient	M	17	FUO	Blood		Negative(-) 0.16
20150806CCB086	Outpatient	M	17	FUO	Blood		Negative(-) 0.21
20160331CCB440	Outpatient	F	17	FUO	Blood		Negative(-) 0.22
20150514CCB164	Outpatient	F	17	FUO	Blood		Negative(-) 0.30
20170508CCB068	Outpatient	F	17	FUO	Blood		Negative(-) 0.354
20150104CCB015	Outpatient	F	17	FUO	Blood		Negative(-) 0.46
20141118CCB143	Outpatient	F	17	FUO	Blood		Negative(-) 0.48
20150120CCB187	Outpatient	F	17	FUO	Blood		Positive(+) 1.19
20150123CCB224	Outpatient	F	17	FUO	Blood		Positive(+) 1.45
20170204CCB013	Inpatient	F	17	FUO	Blood		Positive(+) 2.58
20141118CCB136	Outpatient	F	17	FUO	Blood	Positive(+) 6.80	Positive(+) 2.83
20170704CCB009	Outpatient	M	17	FUO	Blood	Positive(+) 1.724	Negative(-) 0.156	Negative(-) 0.397	Negative(-) 0.257
20170516CCB149	Outpatient	M	17	FUO	Blood		Negative(-) 0.156
20140904CCB250	Outpatient	F	17	FUO	Blood		Negative(-) 0.22
20160616CCB108	Outpatient	M	18	FUO	Blood	Positive(+) 3.71	Negative(-) 0.28	Negative(-) 0.34	Negative(-) 0.23	Positive(+) 1.11
20150324CCB270	Outpatient	M	18	FUO	Blood	Positive(+) 1.28	Negative(-) 0.07	Negative(-) 0.27	Negative(-) 0.26	Positive(+) 2.02
20161209CCB084	Outpatient	M	18	FUO	Blood					Positive(+) 2.36
20150327CCB314	Outpatient	M	18	FUO	Blood	Positive(+) 4.56	Negative(-) 0.18	Positive(+) 3.45	Negative(-) 0.26	Positive(+) 4.49
20141104CCB018	Outpatient	M	18	FUO	Blood	Positive(+) 4.72	Positive(+) 3.78	Positive(+) 5.28	Negative(-) 0.32	Positive(+) 6.50
20140708CCB265	Inpatient	F	18	FUO	Blood		Negative(-) 0.29	Negative(-) 0.40	Negative(-) 0.10
20161107CCB056	Inpatient	F	18	FUO	Blood	Positive(+) 4.79	Negative(-) 0.28	Negative(-) 0.38	Negative(-) 0.21
20150522CCB260	Outpatient	F	18	FUO	Blood		Negative(-) 0.31	Negative(-) 0.57	Negative(-) 0.29
20151118CCB249	Outpatient	M	18	FUO	Blood		Negative(-) 0.10	Negative(-) 0.48	Negative(-) 0.33
20151013CCB083	Outpatient	M	18	FUO	Blood	Positive(+) 2.39	Negative(-) 0.19
20150306CCB078	Inpatient	F	18	FUO	Blood		Negative(-) 0.20
20150812CCB161	Inpatient	F	18	FUO	Blood		Negative(-) 0.24
20150429CCB337	Outpatient	F	18	FUO	Blood		Negative(-) 0.28
20160405CCB017	Outpatient	F	18	FUO	Blood		Negative(-) 0.46
20160122CCB322	Outpatient	M	18	FUO	Blood	Positive(+) 3.63	Negative(-) 0.07	Negative(-) 0.29	Negative(-) 0.14
20170607CCB032	Outpatient	F	18	FUO	Blood		Negative(-) 0.342
20161020CCB156	Outpatient	F	19	FUO	Blood					Negative(-) 0.09
20170410CCB062	Outpatient	M	19	FUO	Blood		Negative(-) 0.123	Negative(-) 0.159	Negative(-) 0.102	Positive(+) 2.929
20150917CCB121	Inpatient	F	19	FUO	Blood	Positive(+) 5.07	Negative(-) 0.36	Negative(-) 0.57	Negative(-) 0.44	Positive(+) 3.47
20140715CCB113	Outpatient	M	19	FUO	Blood	Equivocal 0.85	Negative(-) 0.16	Negative(-) 0.28	Negative(-) 0.16	Positive(+) 4.25
20150605CCB082	Outpatient	F	19	FUO	Blood	Positive(+) 5.13	Negative(-) 0.37	Negative(-) 0.50	Negative(-) 0.30	Positive(+) 9.41
20170706CCB057	Outpatient	M	19	FUO	Blood				Negative(-) 0.140
20150127CCB244	Outpatient	F	19	FUO	Blood	Positive(+) 4.19	Negative(-) 0.52	Negative(-) 0.46	Negative(-) 0.31
20141021CCB118	Outpatient	F	19	FUO	Blood		Negative(-) 0.33	Negative(-) 0.35
20140612CCB318	Outpatient	M	19	FUO	Blood		Negative(-) 0.06
20150409CCB097	Inpatient	M	19	FUO	Blood		Negative(-) 0.10
20160704CCB022	Inpatient	F	19	FUO	Blood		Negative(-) 0.16
20160303CCB021	Inpatient	M	19	FUO	Blood		Negative(-) 0.26
20170718CCB135	Outpatient	F	19	FUO	Blood		Negative(-) 0.436
20141219CCB192	Outpatient	F	19	FUO	Blood		Positive(+) 1.17
20161012CCB067	Outpatient	M	19	FUO	Blood		Positive(+) 4.17
20150824CCB291	Inpatient	F	20	FUO	Blood	Positive(+) 4.22	Negative(-) 0.38	Negative(-) 0.75	Negative(-) 0.65	Negative(-) 0.52
20161008CCB023	Inpatient	F	20	FUO	Blood	Positive(+) 9.25	Negative(-) 0.30	Negative(-) 0.42		Positive(+) 1.93
20140902CCB102	Outpatient	F	20	FUO	Blood	Positive(+) 1.87	Negative(-) 0.09	Negative(-) 0.17	Negative(-) 0.08	Positive(+) 3.65
20161010CCB040	Inpatient	F	20	FUO	Blood	Positive(+) 3.61	Negative(-) 0.15	Equivocal 1.06		Positive(+) 4.01
20150728CCB322	Inpatient	F	20	FUO	Blood	Positive(+) 3.22	Negative(-) 0.42	Negative(-) 0.36	Negative(-) 0.23	Positive(+) 4.57
20150707CCB024	Outpatient	F	20	FUO	Blood	Positive(+) 1.62	Negative(-) 0.12	Negative(-) 0.60	Negative(-) 0.43	Positive(+) 5.54
20140925CCB118	Inpatient	F	20	FUO	Blood	Positive(+) 4.66	Negative(-) 0.09	Negative(-) 0.14	Negative(-) 0.08	Positive(+) 6.60
20150624CCB282	Inpatient	F	20	FUO	Blood	Positive(+) 3.62	Negative(-) 0.24	Equivocal 0.85	Negative(-) 0.59	Positive(+) 6.70
20151013CCB080	Inpatient	F	20	FUO	Blood	Positive(+) 4.49	Negative(-) 0.23	Negative(-) 0.07	Negative(-) 0.07	Positive(+) 6.99
20170313CCB051	Outpatient	F	20	FUO	Blood	Positive(+) 2.80	Negative(-) 0.29	Negative(-) 0.23	Negative(-) 0.12	Positive(+) 8.06
20141212CCB124	Outpatient	F	20	FUO	Blood		Negative(-) 0.20	Negative(-) 0.15	Negative(-) 0.10
20140923CCB368	Inpatient	F	20	FUO	Blood		Negative(-) 0.07		Negative(-) 0.11
20150615CCB178	Inpatient	M	20	FUO	Blood	Positive(+) 2.91	Negative(-) 0.12	Negative(-) 0.26	Negative(-) 0.18
20160921CCB153	Inpatient	F	20	FUO	Blood	Positive(+) 3.13	Negative(-) 0.29	Negative(-) 0.27	Negative(-) 0.19
20150216CCB182	Outpatient	M	20	FUO	Blood		Negative(-) 0.15	Negative(-) 0.52	Negative(-) 0.20
20150611CCB167	Outpatient	F	20	FUO	Blood		Negative(-) 0.18		Negative(-) 0.20
20140610CCB261	Outpatient	M	20	FUO	Blood		Negative(-) 0.52	Equivocal 1.06	Negative(-) 0.38
20141219CCB167	Outpatient	M	20	FUO	Blood	Positive(+) 4.32	Negative(-) 0.17	Positive(+) 1.79	Positive(+) 1.16
20150504CCB012	Inpatient	M	20	FUO	Blood	Positive(+) 8.07	Negative(-) 0.05	Positive(+) 8.43	Positive(+) 6.80
20151013CCB086	Inpatient	F	20	FUO	Blood	Positive(+) 4.07	Negative(-) 0.24	Negative(-) 0.06
20151023CCB238	Inpatient	M	20	FUO	Blood		Negative(-) 0.11	Negative(-) 0.48
20130903CCB107	Inpatient	M	20	FUO	Blood		Negative(-) 0.31
20140805CCB210	Outpatient	M	20	FUO	Blood	Positive(+) 4.89	Negative(-) 0.03
20150212CCB149	Inpatient	F	20	FUO	Blood		Negative(-) 0.06
20150216CCB176	Inpatient	F	20	FUO	Blood		Negative(-) 0.07
20141118CCB149	Outpatient	M	20	FUO	Blood		Negative(-) 0.08
20150123CCB223	Outpatient	F	20	FUO	Blood		Negative(-) 0.37
20150306CCB067	Outpatient	M	20	FUO	Blood	Positive(+) 4.81	Negative(-) 0.39
20141106CCB058	Inpatient	F	20	FUO	Blood		Negative(-) 0.52
20141125CCB283	Outpatient	M	20	FUO	Blood	Positive(+) 6.28	Negative(-) 0.69
20170112CCB098	Outpatient	F	20	FUO	Blood	Positive(+) 4.18	Negative(-) 0.19
20170215CCB120	Outpatient	M	21	FUO	Blood		Negative(-) 0.41		Negative(-) 0.26	Negative(-) 0.09
20140606CCB221	Outpatient	M	21	FUO	Blood	Equivocal 0.80	Negative(-) 0.26	Negative(-) 0.47	Negative(-) 0.20	Positive(+) 1.31
20140812CCB105	Outpatient	M	21	FUO	Blood	Positive(+) 1.85	Negative(-) 0.10	Negative(-) 0.09	Negative(-) 0.09	Positive(+) 3.49
20160831CCB295	Outpatient	M	21	FUO	Blood		Negative(-) 0.10	Negative(-) 0.36	Negative(-) 0.29	Positive(+) 4.31
20150106CCB037	Inpatient	M	21	FUO	Blood	Positive(+) 7.37	Negative(-) 0.16	Positive(+) 4.88	Positive(+) 5.40	Positive(+) 4.72
20150324CCB266	Outpatient	M	21	FUO	Blood	Positive(+) 7.20	Negative(-) 0.37	Positive(+) 2.71	Positive(+) 1.10	Positive(+) 5.17
20170221CCB172	Outpatient	F	21	FUO	Blood					Positive(+) 5.21
20160405CCB003	Outpatient	F	21	FUO	Blood	Positive(+) 2.61	Negative(-) 0.09	Negative(-) 0.23	Negative(-) 0.21
20141127CCB309	Inpatient	F	21	FUO	Blood	Positive(+) 2.46	Negative(-) 0.58	Negative(-) 0.18	Negative(-) 0.42
20160329CCB388	Outpatient	M	21	FUO	Blood		Negative(-) 0.11
20140821CCB333	Outpatient	F	21	FUO	Blood		Negative(-) 0.15
20140624CCB454	Inpatient	F	21	FUO	Blood		Negative(-) 0.15
20160912CCB086	Inpatient	M	21	FUO	Blood	Positive(+) 3.12	Negative(-) 0.16
20160728CCB273	Outpatient	F	21	FUO	Blood		Negative(-) 0.17
20160923CCB190	Inpatient	M	21	FUO	Blood	Positive(+) 2.83	Negative(-) 0.22
20170321CCB128	Outpatient	F	21	FUO	Blood	Positive(+) 4.50	Negative(-) 0.24
20141118CCB148	Outpatient	M	21	FUO	Blood		Negative(-) 0.26
20141212CCB131	Outpatient	F	21	FUO	Blood		Negative(-) 0.38
20170516CCB143	Outpatient	M	21	FUO	Blood		Negative(-) 0.415
20170315CCB081	Outpatient	F	21	FUO	Blood	Positive(+) 5.52	Negative(-) 0.51
20150109CCB084	Inpatient	F	21	FUO	Blood		Negative(-) 0.60
20141219CCB184	Outpatient	F	21	FUO	Blood		Positive(+) 1.12
20140930CCB423	Outpatient	M	21	FUO	Blood		Positive(+) 5.79
20150818CCB233	Outpatient	M	22	FUO	Blood	Positive(+) 3.66	Negative(-) 0.14	Negative(-) 0.53	Negative(-) 0.38	Positive(+) 3.07
20170209CCB065	Outpatient	F	22	FUO	Blood	Positive(+) 4.27	Negative(-) 0.16	Positive(+) 1.41	Equivocal 1.10	Positive(+) 4.94
20160420CCB168	Outpatient	M	22	FUO	Blood					Positive(+) 4.94
20150317CCB182	Outpatient	M	22	FUO	Blood	Positive(+) 6.77	Negative(-) 0.21			Positive(+) 5.92
20150413CCB129	Outpatient	M	22	FUO	Blood	Positive(+) 6.29	Negative(-) 0.32	Positive(+) 1.49	Negative(-) 0.21	Positive(+) 7.94
20160919CCB146	Inpatient	F	22	FUO	Blood		Negative(-) 0.14		Negative(-) 0.26
20150409CCB102	Outpatient	M	22	FUO	Blood		Negative(-) 0.13	Positive(+) 1.22	Negative(-) 0.31
20160718CCB162	Inpatient	F	22	FUO	Blood	Positive(+) 6.16	Negative(-) 0.13	Positive(+) 1.50	Negative(-) 0.32
20160303CCB026	Outpatient	F	22	FUO	Blood		Negative(-) 0.09	Negative(-) 0.45	Negative(-) 0.38
20160126CCB391	Outpatient	M	22	FUO	Blood	Positive(+) 4.88	Equivocal 0.97		Positive(+) 3.54
20151230CCB452	Outpatient	M	22	FUO	Blood		Negative(-) 0.36	Equivocal 0.92
20160622CCB179	Outpatient	F	22	FUO	Blood		Negative(-) 0.24	Negative(-) 0.62
20130903CCB113	Outpatient	F	22	FUO	Blood		Negative(-) 0.08
20150123CCB216	Outpatient	M	22	FUO	Blood	Positive(+) 6.50	Negative(-) 0.07
20140729CCB427	Inpatient	F	22	FUO	Blood		Negative(-) 0.08
20160726CCB245	Inpatient	F	22	FUO	Blood		Negative(-) 0.12
20140826CCB371	Outpatient	F	22	FUO	Blood		Negative(-) 0.14
20140624CCB452	Inpatient	F	22	FUO	Blood		Negative(-) 0.16
20140828CCB394	Inpatient	M	22	FUO	Blood		Negative(-) 0.21
20150331CCB373	Outpatient	M	22	FUO	Blood		Negative(-) 0.24
20170221CCB170	Outpatient	F	22	FUO	Blood		Negative(-) 0.33
20150702CCB462	Outpatient	F	22	FUO	Blood	Positive(+) 6.97	Negative(-) 0.16	Negative(-) 0.40	Negative(-) 0.25	Positive(+) 4.14
20160519CCB170	Outpatient	M	22	FUO	Blood		Negative(-) 0.40	Negative(-) 0.73	Equivocal 0.86
20150709CCB096	Outpatient	M	22	FUO	Blood		Negative(-) 0.20
20160628CCB211	Inpatient	F	23	FUO	Blood	Positive(+) 6.07	Negative(-) 0.10	Equivocal 0.82	Equivocal 1.07	Positive(+) 1.19
20140715CCB313	Outpatient	F	23	FUO	Blood		Negative(-) 0.12	Negative(-) 0.26	Negative(-) 0.10	Positive(+) 3.09
20150324CCB271	Outpatient	F	23	FUO	Blood	Positive(+) 3.54	Negative(-) 0.11	Negative(-) 0.62	Negative(-) 0.36	Positive(+) 4.07
20160413CCB094	Inpatient	F	23	FUO	Blood	Positive(+) 5.60	Negative(-) 0.18	Negative(-) 0.31	Negative(-) 0.29	Positive(+) 4.30
20140902CCB108	Inpatient	F	23	FUO	Blood	Positive(+) 4.06	Negative(-) 0.06	Negative(-) 0.15	Negative(-) 0.14	Positive(+) 5.90
20150331CCB360	Outpatient	M	23	FUO	Blood	Positive(+) 3.09	Negative(-) 0.72	Equivocal 0.95	Negative(-) 0.70	Positive(+) 6.43
20170207CCB037	Outpatient	M	23	FUO	Blood		Negative(-) 0.31			Positive(+) 7.36
20150320CCB216	Outpatient	F	23	FUO	Blood		Negative(-) 0.18	Positive(+) 1.62	Negative(-) 0.55	Positive(+) 7.54
20161213CCB094	Inpatient	F	23	FUO	Blood	Positive(+) 3.02	Negative(-) 0.17	Positive(+) 1.26	Equivocal 0.98
20170223CCB195	Outpatient	M	23	FUO	Blood		Negative(-) 0.31	Negative(-) 0.65	Negative(-) 0.09
20140805CCB206	Outpatient	M	23	FUO	Blood		Negative(-) 0.12	Negative(-) 0.59	Negative(-) 0.13
20140606CCB235	Outpatient	F	23	FUO	Blood		Negative(-) 0.16		Negative(-) 0.16
20141030CCB214	Outpatient	F	23	FUO	Blood	Positive(+) 7.33	Negative(-) 0.50	Negative(-) 0.71	Negative(-) 0.20
20160601CCB304	Inpatient	M	23	FUO	Blood			Negative(-) 0.30	Negative(-) 0.33
20160927CCB208	Inpatient	F	23	FUO	Blood	Positive(+) 4.96	Positive(+) 2.96	Negative(-) 0.48	Negative(-) 0.48
20160714CCB134	Inpatient	F	23	FUO	Blood	Positive(+) 7.14	Negative(-) 0.08	Equivocal 0.85	Positive(+) 1.30
20150520CCB222	Outpatient	M	23	FUO	Blood		Negative(-) 0.30	Equivocal 0.86
20150130CCB294	Outpatient	F	23	FUO	Blood		Negative(-) 0.19	Negative(-) 0.25
20150514CCB165	Outpatient	F	23	FUO	Blood		Equivocal 0.90
20160603CCB332	Inpatient	M	23	FUO	Blood		Negative(-) 0.07
20160811CCB110	Outpatient	F	23	FUO	Blood		Negative(-) 0.10
20140805CCB211	Outpatient	M	23	FUO	Blood	Negative(-) 0.68	Negative(-) 0.11
20150812CCB163	Inpatient	M	23	FUO	Blood		Negative(-) 0.12
20170315CCB079	Inpatient	M	23	FUO	Blood	Positive(+) 3.64	Negative(-) 0.13
20140523CCB111	Outpatient	F	23	FUO	Blood	Positive(+) 2.67	Negative(-) 0.47
20141028CCB211	Outpatient	F	23	FUO	Blood		Positive(+) 4.16
20160607CCB029	Inpatient	M	23	FUO	Blood	Positive(+) 5.38
20170427CCB215	Outpatient	M	23	FUO	Blood	Positive(+) 4.385	Negative(-) 0.182	Equivocal 0.993	Negative(-) 0.242	Positive(+) 2.023
20150327CCB304	Outpatient	F	23	FUO	Blood	Positive(+) 5.77	Negative(-) 0.18	Negative(-) 0.74	Negative(-) 0.19
20150707CCB002	Outpatient	M	23	FUO	Blood	Positive(+) 1.68	Negative(-) 0.18	Negative(-) 0.42	Negative(-) 0.29
20170418CCB144	Outpatient	M	23	FUO	Blood		Negative(-) 0.508		Negative(-) 0.290
20160122CCB335	Outpatient	F	23	FUO	Blood		Negative(-) 0.09
20150921CCB147	Outpatient	M	24	FUO	Blood	Positive(+) 3.23	Negative(-) 0.13	Equivocal 0.96	Negative(-) 0.31	Positive(+) 11.95
20160222CCB182	Inpatient	M	24	FUO	Blood	Positive(+) 3.68	Negative(-) 0.52	Negative(-) 0.52	Negative(-) 0.37	Positive(+) 2.45
20151124CCB311	Inpatient	M	24	FUO	Blood	Positive(+) 3.61	Negative(-) 0.04	Negative(-) 0.44	Negative(-) 0.28	Positive(+) 3.72
20150619CCB253	Outpatient	F	24	FUO	Blood	Positive(+) 6.86	Negative(-) 0.11	Negative(-) 0.27	Negative(-) 0.19	Positive(+) 3.95
20150907CCB018	Inpatient	F	24	FUO	Blood	Positive(+) 4.42	Negative(-) 0.15	Equivocal 1.03	Positive(+) 1.57	Positive(+) 4.23
20150402CCB008	Outpatient	M	24	FUO	Blood	Positive(+) 6.02	Negative(-) 0.07	Negative(-) 0.46	Negative(-) 0.37	Positive(+) 5.21
20150715CCB144	Inpatient	F	24	FUO	Blood	Positive(+) 4.86	Negative(-) 0.14	Negative(-) 0.37	Negative(-) 0.43	Positive(+) 5.99
20150415CCB168	Outpatient	M	24	FUO	Blood	Positive(+) 3.67	Negative(-) 0.34	Negative(-) 0.51	Negative(-) 0.29	Positive(+) 6.44
20150626CCB326	Inpatient	F	24	FUO	Blood	Positive(+) 3.01	Negative(-) 0.18	Negative(-) 0.64	Negative(-) 0.25	Positive(+) 6.53
20161008CCB005	Inpatient	F	24	FUO	Blood	Positive(+) 12.03	Positive(+) 2.42	Positive(+) 1.18	Negative(-) 0.34	Positive(+) 7.10
20150320CCB217	Outpatient	F	24	FUO	Blood	Positive(+) 3.55	Negative(-) 0.07	Negative(-) 0.69	Negative(-) 0.33	Positive(+) 7.81
20150818CCB244	Inpatient	F	24	FUO	Blood		Negative(-) 0.15		Equivocal 0.84
20140612CCB264	Outpatient	F	24	FUO	Blood		Negative(-) 0.15	Negative(-) 0.38	Negative(-) 0.11
20150506CCB060	Inpatient	F	24	FUO	Blood		Negative(-) 0.45		Negative(-) 0.20
20141223CCB232	Inpatient	M	24	FUO	Blood		Equivocal 1.03	Negative(-) 0.42	Negative(-) 0.27
20141120CCB166	Outpatient	M	24	FUO	Blood				Negative(-) 0.28
20160809CCB074	Inpatient	F	24	FUO	Blood	Positive(+) 5.07	Negative(-) 0.24	Negative(-) 0.76	Negative(-) 0.34
20161209CCB072	Outpatient	F	24	FUO	Blood		Negative(-) 0.41	Negative(-) 0.55	Negative(-) 0.45
20160901CCB326	Outpatient	F	24	FUO	Blood	Positive(+) 3.62	Negative(-) 0.10	Negative(-) 0.10
20141120CCB168	Outpatient	M	24	FUO	Blood	Positive(+) 6.93	Positive(+) 2.35	Positive(+) 1.29
20140731CCB448	Outpatient	M	24	FUO	Blood		Negative(-) 0.07
20140812CCB257	Inpatient	F	24	FUO	Blood		Negative(-) 0.14
20141125CCB293	Outpatient	F	24	FUO	Blood		Negative(-) 0.16
20161028CCB227	Outpatient	F	24	FUO	Blood		Negative(-) 0.19
20161213CCB115	Outpatient	F	24	FUO	Blood		Negative(-) 0.40
20130903CCB112	Outpatient	M	24	FUO	Blood		Positive(+) 4.05
20170720CCB157	Outpatient	M	24	FUO	Blood		Negative(-) 0.116
20161201CCB286	Inpatient	F	25	FUO	Blood			Equivocal 1.08	Negative(-) 0.30	Positive(+) 2.31
20150603CCB038	Outpatient	M	25	FUO	Blood	Positive(+) 6.79	Negative(-) 0.27	Negative(-) 0.30	Negative(-) 0.18	Positive(+) 2.41
20170309CCB031	Outpatient	M	25	FUO	Blood	Positive(+) 3.08	Negative(-) 0.23	Negative(-) 0.44	Negative(-) 0.35	Positive(+) 3.64
20170215CCB121	Outpatient	F	25	FUO	Blood		Negative(-) 0.46		Negative(-) 0.13	Positive(+) 3.85
20170516CCB137	Outpatient	M	25	FUO	Blood		Negative(-) 0.301			Positive(+) 3.911
20170527CCB235	Inpatient	F	25	FUO	Blood	Positive(+) 1.585	Negative(-) 0.105	Negative(-) 0.415	Negative(-) 0.259	Positive(+) 4.546
20140527CCB104	Outpatient	F	25	FUO	Blood		Negative(-) 0.35	Negative(-) 0.25		Positive(+) 4.73
20141016CCB075	Outpatient	M	25	FUO	Blood		Positive(+) 1.40	Negative(-) 0.44	Positive(+) 1.26	Positive(+) 4.74
20140916CCB113	Outpatient	F	25	FUO	Blood	Positive(+) 4.20	Negative(-) 0.32	Negative(-) 0.27	Negative(-) 0.20	Positive(+) 5.23
20150313CCB136	Outpatient	F	25	FUO	Blood	Positive(+) 4.88	Negative(-) 0.14	Negative(-) 0.62	Negative(-) 0.37	Positive(+) 6.02
20161116CCB149	Inpatient	F	25	FUO	Blood	Positive(+) 3.45	Negative(-) 0.40	Negative(-) 0.25	Negative(-) 0.15	Positive(+) 6.06
20150317CCB179	Outpatient	M	25	FUO	Blood	Positive(+) 4.99	Negative(-) 0.30	Negative(-) 0.65	Negative(-) 0.54	Positive(+) 6.09
20150609CCB121	Inpatient	F	25	FUO	Blood	Positive(+) 6.09	Negative(-) 0.34	Negative(-) 0.48	Positive(+) 1.38	Positive(+) 8.82
20161111CCB108	Outpatient	F	25	FUO	Blood		Negative(-) 0.54		Negative(-) 0.06
20140603CCB210	Outpatient	F	25	FUO	Blood		Negative(-) 0.12	Negative(-) 0.40	Negative(-) 0.08
20140828CCB385	Outpatient	F	25	FUO	Blood		Negative(-) 0.08	Negative(-) 0.28	Negative(-) 0.09
20160104CCB007	Inpatient	F	25	FUO	Blood	Positive(+) 4.33	Negative(-) 0.12	Negative(-) 0.09	Negative(-) 0.10
20150429CCB325	Outpatient	F	25	FUO	Blood		Negative(-) 0.11		Negative(-) 0.11
20141021CCB117	Outpatient	M	25	FUO	Blood		Negative(-) 0.15		Negative(-) 0.14
20150626CCB343	Outpatient	F	25	FUO	Blood		Negative(-) 0.28	Positive(+) 1.60	Negative(-) 0.15
20150929CCB240	Outpatient	F	25	FUO	Blood		Negative(-) 0.30	Negative(-) 0.63	Negative(-) 0.23
20150804CCB047	Inpatient	M	25	FUO	Blood			Negative(-) 0.50	Negative(-) 0.34
20150812CCB186	Outpatient	M	25	FUO	Blood	Positive(+) 3.94	Negative(-) 0.31	Negative(-) 0.37	Negative(-) 0.37
20141028CCB195	Outpatient	F	25	FUO	Blood		Positive(+) 2.02	Equivocal 0.94	Negative(-) 0.39
20160601CCB267	Outpatient	M	25	FUO	Blood	Positive(+) 4.66	Negative(-) 0.10	Equivocal 1.00	Negative(-) 0.41
20150921CCB144	Outpatient	F	25	FUO	Blood	Positive(+) 3.80	Negative(-) 0.18	Negative(-) 0.68	Negative(-) 0.51
20160809CCB072	Outpatient	F	25	FUO	Blood	Positive(+) 6.04	Negative(-) 0.52	Positive(+) 2.56	Positive(+) 1.68
20141223CCB234	Outpatient	M	25	FUO	Blood		Negative(-) 0.57	Positive(+) 1.22	Positive(+) 3.10
20160628CCB216	Outpatient	M	25	FUO	Blood		Negative(-) 0.08
20140627CCB496	Inpatient	F	25	FUO	Blood		Negative(-) 0.08
20160712CCB114	Inpatient	F	25	FUO	Blood	Positive(+) 1.90	Negative(-) 0.09
20160317CCB259	Outpatient	M	25	FUO	Blood		Negative(-) 0.10
20150814CCB208	Inpatient	M	25	FUO	Blood		Negative(-) 0.12
20150303CCB022	Outpatient	M	25	FUO	Blood		Negative(-) 0.13
20160203CCB078	Outpatient	M	25	FUO	Blood		Negative(-) 0.13
20161201CCB278	Outpatient	F	25	FUO	Blood		Negative(-) 0.15
20140704CCB244	Outpatient	F	25	FUO	Blood	Positive(+) 6.77	Negative(-) 0.19
20140904CCB248	Inpatient	M	25	FUO	Blood		Negative(-) 0.19
20150619CCB264	Outpatient	F	25	FUO	Blood		Negative(-) 0.31
20141205CCB068	Outpatient	F	25	FUO	Blood		Negative(-) 0.62
20150901CCB374	Outpatient	F	25	FUO	Blood	Positive(+) 5.29	Negative(-) 0.07	Negative(-) 0.29	Negative(-) 0.33
20170605CCB019	Outpatient	F	25	FUO	Blood		Negative(-) 0.173
20151021CCB182	Outpatient	M	26	FUO	Blood	Positive(+) 4.21	Positive(+) 1.59	Negative(-) 0.52	Positive(+) 1.19	Negative(-) 0.29
20150806CCB080	Outpatient	F	26	FUO	Blood	Positive(+) 6.37	Positive(+) 1.57	Positive(+) 2.87	Positive(+) 5.55	Negative(-) 0.29
20160728CCB260	Inpatient	F	26	FUO	Blood	Positive(+) 3.13	Negative(-) 0.05	Negative(-) 0.20	Negative(-) 0.13	Positive(+) 1.76
20160712CCB105	Inpatient	F	26	FUO	Blood	Positive(+) 5.26	Negative(-) 0.08	Negative(-) 0.31	Negative(-) 0.18	Positive(+) 2.46
20150324CCB268	Outpatient	M	26	FUO	Blood	Positive(+) 3.78	Negative(-) 0.06	Positive(+) 2.40	Positive(+) 1.19	Positive(+) 3.75
20160708CCB068	Outpatient	M	26	FUO	Blood	Positive(+) 3.76	Negative(-) 0.15	Equivocal 0.99	Positive(+) 2.18	Positive(+) 4.26
20160720CCB186	Inpatient	F	26	FUO	Blood	Positive(+) 5.36	Negative(-) 0.18	Negative(-) 0.21	Negative(-) 0.18	Positive(+) 4.32
20150624CCB280	Outpatient	F	26	FUO	Blood	Positive(+) 8.34	Negative(-) 0.63	Negative(-) 0.42	Negative(-) 0.25	Positive(+) 5.40
20150127CCB256	Outpatient	F	26	FUO	Blood	Positive(+) 2.46	Positive(+) 5.33			Positive(+) 6.46
20150605CCB098	Outpatient	M	26	FUO	Blood		Negative(-) 0.11			Positive(+) 7.66
20160815CCB127	Outpatient	F	26	FUO	Blood	Positive(+) 4.05	Negative(-) 0.15	Negative(-) 0.15	Negative(-) 0.09
20170213CCB104	Outpatient	F	26	FUO	Blood		Negative(-) 0.52	Negative(-) 0.19	Negative(-) 0.09
20141120CCB161	Outpatient	M	26	FUO	Blood		Equivocal 0.88	Negative(-) 0.18	Negative(-) 0.13
20141104CCB007	Outpatient	F	26	FUO	Blood	Positive(+) 7.05	Negative(-) 0.43	Negative(-) 0.67	Negative(-) 0.13
20150421CCB234	Outpatient	M	26	FUO	Blood			Negative(-) 0.36	Negative(-) 0.14
20140701CCB218	Outpatient	F	26	FUO	Blood		Negative(-) 0.49	Negative(-) 0.12	Negative(-) 0.15
20140918CCB334	Outpatient	M	26	FUO	Blood			Negative(-) 0.23	Negative(-) 0.15
20150615CCB176	Outpatient	M	26	FUO	Blood	Positive(+) 1.45	Negative(-) 0.31	Negative(-) 0.54	Negative(-) 0.19
20140527CCB001	Outpatient	M	26	FUO	Blood	Positive(+) 3.11	Negative(-) 0.18	Negative(-) 0.31	Negative(-) 0.23
20161201CCB265	Outpatient	M	26	FUO	Blood	Positive(+) 5.26	Negative(-) 0.17	Equivocal 0.83	Negative(-) 0.25
20160104CCB051	Outpatient	F	26	FUO	Blood	Positive(+) 2.96	Negative(-) 0.16	Negative(-) 0.22	Negative(-) 0.25
20150427CCB284	Outpatient	M	26	FUO	Blood		Negative(-) 0.22		Negative(-) 0.28
20150909CCB025	Outpatient	F	26	FUO	Blood	Positive(+) 1.51	Negative(-) 0.30	Negative(-) 0.34	Negative(-) 0.29
20150313CCB127	Outpatient	F	26	FUO	Blood	Positive(+) 6.49	Negative(-) 0.17	Positive(+) 1.74	Negative(-) 0.35
20160612CCB056	Outpatient	F	26	FUO	Blood		Negative(-) 0.17		Negative(-) 0.39
20160418CCB137	Outpatient	M	26	FUO	Blood		Negative(-) 0.05
20161026CCB202	Outpatient	M	26	FUO	Blood		Negative(-) 0.09
20160122CCB342	Inpatient	F	26	FUO	Blood		Negative(-) 0.09
20160317CCB263	Inpatient	F	26	FUO	Blood		Negative(-) 0.09
20170412CCB089	Outpatient	F	26	FUO	Blood	Positive(+) 5.328	Negative(-) 0.129
20150818CCB239	Outpatient	F	26	FUO	Blood	Positive(+) 5.67	Negative(-) 0.24
20140826CCB364	Inpatient	F	26	FUO	Blood		Negative(-) 0.29
20170104CCB021	Outpatient	F	26	FUO	Blood		Negative(-) 0.30
20140930CCB428	Inpatient	M	26	FUO	Blood		Negative(-) 0.65
20170504CCB037	Outpatient	F	26	FUO	Blood		Negative(-) 0.715	Negative(-) 0.436	Negative(-) 0.110
20160620CCB136	Inpatient	M	27	FUO	Blood	Positive(+) 2.53	Negative(-) 0.07	Negative(-) 0.23	Negative(-) 0.21	Positive(+) 1.85
20150925CCB203	Inpatient	F	27	FUO	Blood	Positive(+) 4.81	Negative(-) 0.20	Negative(-) 0.41	Negative(-) 0.38	Positive(+) 15.80
20170712CCB092	Inpatient	F	27	FUO	Blood		Positive(+) 1.773			Positive(+) 2.351
20140715CCB110	Outpatient	F	27	FUO	Blood	Positive(+) 2.49	Negative(-) 0.27	Negative(-) 0.14	Negative(-) 0.06	Positive(+) 2.97
20150812CCB148	Outpatient	F	27	FUO	Blood		Negative(-) 0.14	Negative(-) 0.61	Negative(-) 0.65	Positive(+) 3.24
20161116CCB164	Outpatient	M	27	FUO	Blood					Positive(+) 3.39
20161115CCB128	Outpatient	F	27	FUO	Blood		Negative(-) 0.45			Positive(+) 3.41
20150227CCB213	Inpatient	F	27	FUO	Blood	Positive(+) 2.96	Negative(-) 0.06	Negative(-) 0.40	Negative(-) 0.34	Positive(+) 3.49
20160413CCB086	Outpatient	M	27	FUO	Blood	Negative(-) 0.31	Negative(-) 0.12	Equivocal 0.87	Equivocal 0.88
20160712CCB094	Inpatient	M	27	FUO	Blood	Positive(+) 2.01	Negative(-) 0.07	Negative(-) 0.16	Negative(-) 0.11
20160413CCB101	Outpatient	F	27	FUO	Blood		Negative(-) 0.17	Negative(-) 0.34	Negative(-) 0.16
20141205CCB049	Outpatient	M	27	FUO	Blood		Negative(-) 0.26	Negative(-) 0.47	Negative(-) 0.19
20170512CCB123	Inpatient	F	27	FUO	Blood			Negative(-) 0.394	Negative(-) 0.190
20150320CCB212	Outpatient	F	27	FUO	Blood	Positive(+) 5.49	Negative(-) 0.19	Negative(-) 0.49	Negative(-) 0.25
20151130CCB027	Outpatient	F	27	FUO	Blood			Negative(-) 0.46	Negative(-) 0.28
20150109CCB063	Outpatient	M	27	FUO	Blood	Positive(+) 4.23	Negative(-) 0.14	Negative(-) 0.71	Negative(-) 0.29
20160301CCB326	Inpatient	F	27	FUO	Blood	Positive(+) 2.38	Negative(-) 0.11	Negative(-) 0.48	Negative(-) 0.36
20170704CCB025	Outpatient	M	27	FUO	Blood		Negative(-) 0.644	Positive(+) 3.814	Negative(-) 0.393
20170427CCB193	Outpatient	M	27	FUO	Blood	Positive(+) 4.212	Negative(-) 0.227	Negative(-) 0.364	Negative(-) 0.424
20161213CCB091	Inpatient	M	27	FUO	Blood	Positive(+) 2.79	Negative(-) 0.30	Negative(-) 0.63	Negative(-) 0.43
20150130CCB289	Outpatient	M	27	FUO	Blood		Negative(-) 0.24	Negative(-) 0.77	Negative(-) 0.44
20150402CCB001	Outpatient	M	27	FUO	Blood	Positive(+) 1.12	Positive(+) 1.50	Negative(-) 0.42	Negative(-) 0.72
20150605CCB104	Outpatient	M	27	FUO	Blood	Positive(+) 4.32		Equivocal 1.00	Positive(+) 1.12
20160923CCB193	Outpatient	F	27	FUO	Blood	Positive(+) 2.85	Negative(-) 0.57	Negative(-) 0.38
20160226CCB297	Inpatient	F	27	FUO	Blood		Negative(-) 0.34	Positive(+) 1.83
20160708CCB075	Outpatient	M	27	FUO	Blood	Positive(+) 6.80	Negative(-) 0.09
20141021CCB134	Inpatient	F	27	FUO	Blood		Negative(-) 0.10
20140902CCB218	Outpatient	F	27	FUO	Blood		Negative(-) 0.11
20170323CCB142	Outpatient	F	27	FUO	Blood		Negative(-) 0.18
20150317CCB189	Inpatient	M	27	FUO	Blood		Negative(-) 0.24
20141216CCB157	Outpatient	F	27	FUO	Blood		Negative(-) 0.26
20170527CCB253	Inpatient	M	27	FUO	Blood		Negative(-) 0.267
20141113CCB084	Inpatient	F	27	FUO	Blood		Negative(-) 0.35
20160513CCB124	Outpatient	M	27	FUO	Blood		Negative(-) 0.40
20150113CCB117	Outpatient	M	27	FUO	Blood		Negative(-) 0.41
20151120CCB279	Outpatient	M	27	FUO	Blood		Positive(+) 1.45
20170502CCB007	Outpatient	M	27	FUO	Blood		Positive(+) 1.989
20141125CCB292	Outpatient	M	27	FUO	Blood		Positive(+) 2.74
20140916CCB325	Outpatient	F	27	FUO	Blood		Positive(+) 3.35
20170720CCB162	Inpatient	F	27	FUO	Blood		Positive(+) 3.713
20150624CCB284	Outpatient	M	27	FUO	Blood	Positive(+) 1.24	Positive(+) 6.29
20160815CCB136	Outpatient	F	27	FUO	Blood		Negative(-) 0.34	Negative(-) 0.77	Negative(-) 0.17
20170605CCB018	Outpatient	F	27	FUO	Blood		Negative(-) 0.212		Negative(-) 0.248
20160620CCB123	Outpatient	F	27	FUO	Blood	Positive(+) 5.96	Negative(-) 0.10	Negative(-) 0.38	Negative(-) 0.59
20151106CCB083	Outpatient	F	28	FUO	Blood		Negative(-) 0.51			Positive(+) 2.54
20160819CCB188	Inpatient	M	28	FUO	Blood	Positive(+) 1.77	Negative(-) 0.07	Negative(-) 0.28	Negative(-) 0.24	Positive(+) 2.94
20150707CCB019	Inpatient	F	28	FUO	Blood	Positive(+) 5.65	Negative(-) 0.35	Positive(+) 1.44	Positive(+) 1.11	Positive(+) 3.02
20151118CCB233	Inpatient	F	28	FUO	Blood	Positive(+) 4.84	Negative(-) 0.32	Positive(+) 1.38	Negative(-) 0.66	Positive(+) 3.89
20160120CCB281	Outpatient	F	28	FUO	Blood		Negative(-) 0.23			Positive(+) 3.94
20161020CCB143	Inpatient	F	28	FUO	Blood	Positive(+) 5.16	Positive(+) 3.96	Positive(+) 1.80	Positive(+) 1.99	Positive(+) 4.05
20160428CCB253	Outpatient	M	28	FUO	Blood					Positive(+) 4.58
20160908CCB043	Inpatient	F	28	FUO	Blood	Positive(+) 7.03	Negative(-) 0.16	Negative(-) 0.41	Negative(-) 0.30	Positive(+) 4.80
20140904CCB229	Outpatient	F	28	FUO	Blood					Positive(+) 6.02
20150413CCB125	Inpatient	M	28	FUO	Blood	Positive(+) 1.77	Negative(-) 0.08	Positive(+) 1.64	Positive(+) 1.52	Positive(+) 6.77
20150814CCB196	Inpatient	F	28	FUO	Blood	Positive(+) 3.81	Negative(-) 0.28	Positive(+) 1.35	Equivocal 0.84
20150210CCB083	Outpatient	F	28	FUO	Blood		Negative(-) 0.51	Positive(+) 2.32	Equivocal 0.93
20170418CCB119	Outpatient	M	28	FUO	Blood	Positive(+) 2.290	Negative(-) 0.294	Negative(-) 0.172	Negative(-) 0.090
20140826CCB347	Outpatient	M	28	FUO	Blood		Negative(-) 0.09	Negative(-) 0.26	Negative(-) 0.11
20140710CCB290	Outpatient	F	28	FUO	Blood		Negative(-) 0.19		Negative(-) 0.12
20160914CCB096	Inpatient	F	28	FUO	Blood	Positive(+) 2.41	Negative(-) 0.19	Negative(-) 0.37	Negative(-) 0.20
20160307CCB074	Outpatient	M	28	FUO	Blood		Negative(-) 0.16	Negative(-) 0.45	Negative(-) 0.22
20170726CCB201	Outpatient	F	28	FUO	Blood	Positive(+) 2.838	Negative(-) 0.682	Negative(-) 0.320	Negative(-) 0.220
20150728CCB316	Outpatient	F	28	FUO	Blood	Positive(+) 2.46	Negative(-) 0.25	Negative(-) 0.45	Negative(-) 0.26
20160301CCB319	Outpatient	M	28	FUO	Blood	Positive(+) 3.38	Negative(-) 0.17	Negative(-) 0.32	Negative(-) 0.31
20141202CCB008	Inpatient	F	28	FUO	Blood	Positive(+) 3.22	Negative(-) 0.13	Negative(-) 0.33	Negative(-) 0.32
20151021CCB185	Inpatient	M	28	FUO	Blood	Positive(+) 1.21	Negative(-) 0.34		Negative(-) 0.35
20160111CCB121	Outpatient	M	28	FUO	Blood		Negative(-) 0.09	Equivocal 1.06	Negative(-) 0.46
20150331CCB376	Outpatient	F	28	FUO	Blood		Negative(-) 0.25	Positive(+) 1.92	Negative(-) 0.72
20161205CCB024	Inpatient	F	28	FUO	Blood		Negative(-) 0.17		Positive(+) 1.16
20150514CCB170	Outpatient	M	28	FUO	Blood		Negative(-) 0.42		Positive(+) 1.57
20151029CCB272	Inpatient	M	28	FUO	Blood	Positive(+) 6.90	Negative(-) 0.05	Positive(+) 1.94	Positive(+) 1.96
20140916CCB062	Outpatient	F	28	FUO	Blood	Positive(+) 7.24	Negative(-) 0.05	Positive(+) 4.63	Positive(+) 5.94
20151216CCB227	Inpatient	F	28	FUO	Blood		Equivocal 0.93
20150216CCB177	Outpatient	M	28	FUO	Blood		Negative(-) 0.07
20140819CCB315	Inpatient	M	28	FUO	Blood		Negative(-) 0.07
20150504CCB026	Outpatient	M	28	FUO	Blood		Negative(-) 0.08
20150925CCB207	Inpatient	F	28	FUO	Blood		Negative(-) 0.09
20150109CCB088	Outpatient	F	28	FUO	Blood		Negative(-) 0.15
20170215CCB127	Outpatient	F	28	FUO	Blood		Negative(-) 0.17
20160704CCB020	Outpatient	F	28	FUO	Blood	Positive(+) 3.28	Negative(-) 0.18
20160426CCB212	Outpatient	F	28	FUO	Blood	Positive(+) 4.97	Negative(-) 0.22
20170317CCB106	Outpatient	M	28	FUO	Blood		Negative(-) 0.22
20150508CCB090	Outpatient	F	28	FUO	Blood		Negative(-) 0.25
20160407CCB051	Outpatient	F	28	FUO	Blood		Negative(-) 0.25
20170607CCB023	Outpatient	F	28	FUO	Blood	Positive(+) 4.602	Negative(-) 0.098	Positive(+) 2.663	Positive(+) 1.122	Negative(-) 0.355
20151228CCB421	Outpatient	M	28	FUO	Blood	Positive(+) 5.56	Negative(-) 0.07	Equivocal 0.89		Positive(+) 4.99
20170519CCB178	Outpatient	F	28	FUO	Blood		Negative(-) 0.278	Positive(+) 1.128	Positive(+) 1.769
20140606CCB251	Outpatient	M	28	FUO	Blood		Equivocal 0.94
20170313CCB059	Outpatient	M	28	FUO	Blood		Negative(-) 0.08
20170613CCB080	Inpatient	M	28	FUO	Blood		Negative(-) 0.199
20160912CCB075	Outpatient	M	29	FUO	Blood	Positive(+) 1.63	Negative(-) 0.11	Negative(-) 0.26	Negative(-) 0.27	Positive(+) 1.83
20150707CCB034	Inpatient	F	29	FUO	Blood	Positive(+) 5.96	Negative(-) 0.11			Positive(+) 2.10
20160106CCB104	Outpatient	F	29	FUO	Blood		Negative(-) 0.16			Positive(+) 2.47
20160323CCB302	Inpatient	F	29	FUO	Blood	Positive(+) 5.11	Negative(-) 0.06	Negative(-) 0.68	Negative(-) 0.46	Positive(+) 2.95
20160222CCB205	Outpatient	F	29	FUO	Blood		Negative(-) 0.20	Equivocal 1.06		Positive(+) 3.77
20160923CCB191	Inpatient	M	29	FUO	Blood	Positive(+) 4.96	Negative(-) 0.13			Positive(+) 3.89
20160815CCB145	Inpatient	F	29	FUO	Blood					Positive(+) 4.74
20160722CCB215	Inpatient	F	29	FUO	Blood	Positive(+) 5.30	Negative(-) 0.30	Negative(-) 0.47	Negative(-) 0.34	Positive(+) 4.84
20160517CCB139	Inpatient	F	29	FUO	Blood	Positive(+) 6.47	Negative(-) 0.23	Positive(+) 3.12	Negative(-) 0.60	Positive(+) 4.88
20160422CCB195	Outpatient	F	29	FUO	Blood	Positive(+) 5.36				Positive(+) 5.39
20150402CCB012	Outpatient	M	29	FUO	Blood		Negative(-) 0.22	Positive(+) 4.21	Positive(+) 1.26	Positive(+) 5.56
20161205CCB012	Outpatient	F	29	FUO	Blood	Positive(+) 5.58	Positive(+) 2.34	Negative(-) 0.46	Negative(-) 0.20	Positive(+) 5.78
20151110CCB114	Inpatient	F	29	FUO	Blood	Positive(+) 5.81	Negative(-) 0.19	Negative(-) 0.36	Negative(-) 0.23	Positive(+) 5.82
20170223CCB200	Outpatient	F	29	FUO	Blood					Positive(+) 8.02
20161111CCB096	Inpatient	M	29	FUO	Blood	Positive(+) 3.70	Negative(-) 0.24	Negative(-) 0.14	Negative(-) 0.10
20160422CCB191	Outpatient	M	29	FUO	Blood	Positive(+) 6.42	Negative(-) 0.10		Negative(-) 0.18
20150518CCB181	Outpatient	F	29	FUO	Blood	Positive(+) 4.46	Negative(-) 0.18	Negative(-) 0.60	Negative(-) 0.24
20160413CCB083	Outpatient	M	29	FUO	Blood	Positive(+) 3.49	Negative(-) 0.18	Negative(-) 0.40	Negative(-) 0.28
20140930CCB099	Outpatient	F	29	FUO	Blood	Positive(+) 5.50	Negative(-) 0.23	Negative(-) 0.64	Negative(-) 0.28
20170619CCB116	Outpatient	M	29	FUO	Blood	Positive(+) 1.882	Positive(+) 2.601	Negative(-) 0.500	Negative(-) 0.288
20150508CCB093	Outpatient	M	29	FUO	Blood				Negative(-) 0.35
20150120CCB195	Outpatient	F	29	FUO	Blood		Equivocal 0.84	Equivocal 0.94	Negative(-) 0.44
20151029CCB293	Outpatient	M	29	FUO	Blood		Negative(-) 0.28		Negative(-) 0.65
20160205CCB081	Outpatient	M	29	FUO	Blood	Positive(+) 3.08	Negative(-) 0.08	Equivocal 1.06	Positive(+) 1.28
20140722CCB390	Inpatient	M	29	FUO	Blood		Negative(-) 0.03
20150203CCB017	Outpatient	F	29	FUO	Blood	Positive(+) 5.32	Negative(-) 0.09
20140731CCB449	Inpatient	F	29	FUO	Blood		Negative(-) 0.09
20150206CCB063	Outpatient	F	29	FUO	Blood		Negative(-) 0.11
20170207CCB038	Outpatient	F	29	FUO	Blood		Negative(-) 0.12
20170714CCB111	Inpatient	M	29	FUO	Blood		Negative(-) 0.137
20150413CCB132	Outpatient	M	29	FUO	Blood	Positive(+) 3.22	Negative(-) 0.14
20150508CCB085	Outpatient	M	29	FUO	Blood	Positive(+) 3.95	Negative(-) 0.17
20160511CCB103	Outpatient	M	29	FUO	Blood		Negative(-) 0.19
20160222CCB199	Outpatient	F	29	FUO	Blood		Negative(-) 0.20
20141212CCB128	Outpatient	M	29	FUO	Blood	Positive(+) 4.66	Negative(-) 0.23
20150306CCB070	Outpatient	F	29	FUO	Blood	Positive(+) 5.19	Negative(-) 0.23
20160323CCB339	Outpatient	M	29	FUO	Blood		Negative(-) 0.46
20161201CCB284	Outpatient	M	29	FUO	Blood		Positive(+) 1.38
20141205CCB061	Outpatient	M	29	FUO	Blood		Positive(+) 1.65
20170303CCB261	Outpatient	F	29	FUO	Blood		Negative(-) 0.21	Negative(-) 0.47	Negative(-) 0.10	Positive(+) 4.96
20170301CCB232	Outpatient	M	29	FUO	Blood	Equivocal 1.04	Negative(-) 0.19	Positive(+) 1.54	Equivocal 0.94
20160317CCB221	Outpatient	F	30	FUO	Blood		Negative(-) 0.10		Negative(-) 0.29	Positive(+) 1.64
20140612CCB259	Inpatient	F	30	FUO	Blood	Positive(+) 1.74	Negative(-) 0.11	Negative(-) 0.25	Negative(-) 0.13	Positive(+) 2.15
20170301CCB250	Outpatient	F	30	FUO	Blood		Negative(-) 0.52		Negative(-) 0.08	Positive(+) 3.64
20160612CCB055	Outpatient	F	30	FUO	Blood		Negative(-) 0.21	Negative(-) 0.41	Negative(-) 0.26	Positive(+) 3.80
20170321CCB130	Outpatient	F	30	FUO	Blood					Positive(+) 4.19
20150303CCB011	Outpatient	F	30	FUO	Blood		Equivocal 1.00	Positive(+) 1.70	Negative(-) 0.45	Positive(+) 4.38
20150630CCB421	Outpatient	F	30	FUO	Blood		Negative(-) 0.10			Positive(+) 4.91
20150611CCB156	Outpatient	M	30	FUO	Blood	Positive(+) 2.58	Negative(-) 0.16	Negative(-) 0.21	Negative(-) 0.10	Positive(+) 5.74
20140902CCB107	Outpatient	M	30	FUO	Blood	Positive(+) 3.47	Negative(-) 0.20	Negative(-) 0.29	Positive(+) 1.12	Positive(+) 6.68
20150331CCB363	Outpatient	M	30	FUO	Blood	Positive(+) 6.97	Negative(-) 0.29	Positive(+) 1.86	Positive(+) 2.99	Positive(+) 8.12
20150104CCB013	Outpatient	M	30	FUO	Blood	Positive(+) 4.15	Positive(+) 1.19		Equivocal 1.02
20140826CCB349	Outpatient	F	30	FUO	Blood		Negative(-) 0.09	Negative(-) 0.12	Negative(-) 0.11
20160426CCB219	Inpatient	F	30	FUO	Blood	Positive(+) 6.09	Negative(-) 0.10	Negative(-) 0.33	Negative(-) 0.14
20161123CCB209	Outpatient	M	30	FUO	Blood		Negative(-) 0.27	Negative(-) 0.45	Negative(-) 0.28
20160614CCB074	Inpatient	F	30	FUO	Blood	Positive(+) 5.15	Negative(-) 0.07	Negative(-) 0.65	Negative(-) 0.40
20150130CCB287	Inpatient	F	30	FUO	Blood		Positive(+) 4.93	Equivocal 0.83	Negative(-) 0.48
20150413CCB142	Outpatient	M	30	FUO	Blood		Negative(-) 0.52	Negative(-) 0.60	Negative(-) 0.70
20150812CCB141	Outpatient	F	30	FUO	Blood	Positive(+) 4.24	Negative(-) 0.39	Positive(+) 2.87	Positive(+) 1.63
20150227CCB238	Outpatient	M	30	FUO	Blood		Equivocal 0.83	Negative(-) 0.69
20161018CCB128	Outpatient	M	30	FUO	Blood		Negative(-) 0.21	Positive(+) 1.30
20150907CCB007	Inpatient	F	30	FUO	Blood	Positive(+) 5.92	Negative(-) 0.22	Positive(+) 1.75
20140715CCB328	Inpatient	F	30	FUO	Blood		Negative(-) 0.06
20140814CCB283	Inpatient	F	30	FUO	Blood		Negative(-) 0.07
20170405CCB009	Inpatient	M	30	FUO	Blood		Negative(-) 0.074
20150512CCB113	Outpatient	M	30	FUO	Blood	Equivocal 0.90	Negative(-) 0.09
20161205CCB021	Outpatient	M	30	FUO	Blood	Positive(+) 2.32	Negative(-) 0.19
20160407CCB050	Outpatient	F	30	FUO	Blood	Positive(+) 3.54	Negative(-) 0.21
20160315CCB197	Outpatient	M	30	FUO	Blood		Negative(-) 0.29
20160921CCB161	Outpatient	F	30	FUO	Blood		Negative(-) 0.34
20140617CCB396	Outpatient	F	30	FUO	Blood		Negative(-) 0.35
20150113CCB113	Outpatient	F	30	FUO	Blood	Positive(+) 5.81	Negative(-) 0.40
20161123CCB210	Outpatient	F	30	FUO	Blood		Negative(-) 0.43
20170621CCB157	Outpatient	F	30	FUO	Blood		Positive(+) 2.379
20170720CCB145	Outpatient	M	30	FUO	Blood	Positive(+) 3.791	Negative(-) 0.183	Negative(-) 0.435	Negative(-) 0.244
20170104CCB015	Outpatient	M	30	FUO	Blood		Negative(-) 0.09
20160823CCB221	Outpatient	F	30	FUO	Blood		Negative(-) 0.10
20151204CCB083	Outpatient	F	31	FUO	Blood		Positive(+) 1.11			Positive(+) 2.08
20160428CCB254	Outpatient	F	31	FUO	Blood					Positive(+) 2.61
20161103CCB038	Inpatient	M	31	FUO	Blood	Positive(+) 3.53	Negative(-) 0.29	Negative(-) 0.41	Negative(-) 0.50	Positive(+) 2.81
20150820CCB282	Inpatient	F	31	FUO	Blood	Positive(+) 4.76	Negative(-) 0.15	Negative(-) 0.43	Negative(-) 0.16	Positive(+) 4.40
20141011CCB023	Outpatient	M	31	FUO	Blood	Positive(+) 2.08	Negative(-) 0.18	Negative(-) 0.28	Negative(-) 0.24	Positive(+) 4.49
20141209CCB084	Inpatient	M	31	FUO	Blood	Positive(+) 4.03	Negative(-) 0.17	Positive(+) 1.14	Positive(+) 4.50	Positive(+) 6.62
20140724CCB400	Outpatient	M	31	FUO	Blood		Equivocal 1.03	Negative(-) 0.57	Negative(-) 0.53	Positive(+) 6.65
20130903CCB114	Outpatient	F	31	FUO	Blood		Negative(-) 0.12		Negative(-) 0.33
20140916CCB048	Outpatient	M	31	FUO	Blood	Positive(+) 1.19	Negative(-) 0.03	Negative(-) 0.07	Negative(-) 0.06
20150310CCB093	Inpatient	M	31	FUO	Blood	Positive(+) 4.19	Negative(-) 0.23	Negative(-) 0.38	Negative(-) 0.24
20160331CCB414	Outpatient	F	31	FUO	Blood	Positive(+) 4.60	Positive(+) 4.16	Negative(-) 0.68	Negative(-) 0.31
20141205CCB039	Outpatient	F	31	FUO	Blood	Positive(+) 4.19	Negative(-) 0.18	Equivocal 0.89	Negative(-) 0.50
20160215CCB120	Outpatient	M	31	FUO	Blood		Negative(-) 0.07	Equivocal 0.87	Negative(-) 0.63
20151019CCB154	Outpatient	F	31	FUO	Blood		Negative(-) 0.13	Negative(-) 0.61	Negative(-) 0.65
20170519CCB156	Outpatient	F	31	FUO	Blood	Negative(-) 0.511	Equivocal 0.881	Negative(-) 0.583	Negative(-) 0.673
20151204CCB079	Outpatient	F	31	FUO	Blood	Positive(+) 3.87	Negative(-) 0.19	Negative(-) 0.33
20150617CCB217	Outpatient	M	31	FUO	Blood	Positive(+) 4.32	Negative(-) 0.49	Negative(-) 0.58
20150210CCB087	Inpatient	F	31	FUO	Blood	Positive(+) 3.09	Positive(+) 5.66	Negative(-) 0.70
20150123CCB228	Outpatient	M	31	FUO	Blood		Equivocal 0.91
20161024CCB171	Inpatient	F	31	FUO	Blood	Positive(+) 2.80	Negative(-) 0.06
20170626CCB186	Inpatient	F	31	FUO	Blood	Positive(+) 2.939	Negative(-) 0.104
20151222CCB330	Inpatient	F	31	FUO	Blood		Negative(-) 0.14
20160323CCB334	Outpatient	M	31	FUO	Blood		Negative(-) 0.16
20150824CCB297	Outpatient	F	31	FUO	Blood		Negative(-) 0.18
20150317CCB187	Inpatient	M	31	FUO	Blood		Negative(-) 0.20
20161008CCB014	Inpatient	F	31	FUO	Blood		Negative(-) 0.22
20140909CCB279	Outpatient	M	31	FUO	Blood		Negative(-) 0.26
20151010CCB051	Outpatient	F	31	FUO	Blood	Positive(+) 6.09	Negative(-) 0.34
20141104CCB029	Outpatient	F	31	FUO	Blood	Positive(+) 7.12	Negative(-) 0.38
20160323CCB337	Outpatient	F	31	FUO	Blood		Negative(-) 0.69
20170420CCB172	Outpatient	F	31	FUO	Blood		Equivocal 0.829			Positive(+) 5.151
20151116CCB205	Outpatient	M	31	FUO	Blood		Negative(-) 0.22	Positive(+) 1.23	Equivocal 1.06
20140902CCB207	Outpatient	M	31	FUO	Blood		Negative(-) 0.19	Negative(-) 0.40	Negative(-) 0.47
20170104CCB018	Outpatient	F	31	FUO	Blood		Negative(-) 0.08
20140708CCB278	Outpatient	F	31	FUO	Blood		Negative(-) 0.09
20150320CCB250	Outpatient	F	32	FUO	Blood					Negative(-) 0.06
20170112CCB104	Outpatient	F	32	FUO	Blood		Negative(-) 0.28			Positive(+) 1.77
20170601CCB267	Inpatient	M	32	FUO	Blood	Positive(+) 1.315	Negative(-) 0.567	Positive(+) 2.005	Positive(+) 2.010	Positive(+) 2.203
20160803CCB047	Outpatient	F	32	FUO	Blood					Positive(+) 2.69
20160301CCB349	Outpatient	F	32	FUO	Blood		Negative(-) 0.08			Positive(+) 4.49
20170710CCB072	Inpatient	M	32	FUO	Blood	Positive(+) 3.043	Negative(-) 0.656		Negative(-) 0.151	Positive(+) 5.949
20140612CCB261	Outpatient	M	32	FUO	Blood				Negative(-) 0.16	Positive(+) 6.72
20140812CCB245	Outpatient	F	32	FUO	Blood		Negative(-) 0.10	Negative(-) 0.48	Negative(-) 0.08	Positive(+) 7.02
20140701CCB216	Outpatient	M	32	FUO	Blood		Negative(-) 0.34	Negative(-) 0.24	Negative(-) 0.19	Positive(+) 7.22
20160829CCB273	Inpatient	M	32	FUO	Blood	Positive(+) 3.75	Negative(-) 0.08	Equivocal 0.89	Equivocal 0.83
20170412CCB092	Inpatient	M	32	FUO	Blood		Negative(-) 0.098	Negative(-) 0.155	Negative(-) 0.062
20140708CCB266	Outpatient	M	32	FUO	Blood		Negative(-) 0.10	Negative(-) 0.50	Negative(-) 0.08
20150526CCB281	Inpatient	F	32	FUO	Blood	Positive(+) 5.48	Negative(-) 0.33	Negative(-) 0.35	Negative(-) 0.17
20170116CCB121	Outpatient	F	32	FUO	Blood	Positive(+) 2.73	Negative(-) 0.41	Negative(-) 0.19	Negative(-) 0.20
20170524CCB215	Outpatient	F	32	FUO	Blood		Negative(-) 0.171	Negative(-) 0.413	Negative(-) 0.284
20150127CCB259	Outpatient	M	32	FUO	Blood		Equivocal 0.83	Negative(-) 0.59	Negative(-) 0.38
20160215CCB121	Outpatient	M	32	FUO	Blood		Negative(-) 0.08	Equivocal 0.86	Negative(-) 0.42
20160831CCB307	Inpatient	F	32	FUO	Blood			Negative(-) 0.57	Negative(-) 0.44
20160612CCB033	Outpatient	M	32	FUO	Blood	Positive(+) 2.60	Negative(-) 0.09	Positive(+) 1.22	Negative(-) 0.46
20160224CCB254	Outpatient	M	32	FUO	Blood		Negative(-) 0.16		Negative(-) 0.50
20150210CCB072	Inpatient	F	32	FUO	Blood	Positive(+) 5.15	Negative(-) 0.19	Positive(+) 1.92	Positive(+) 1.82
20160620CCB144	Outpatient	F	32	FUO	Blood	Positive(+) 2.00	Negative(-) 0.07
20160104CCB023	Inpatient	M	32	FUO	Blood		Negative(-) 0.08
20140807CCB239	Outpatient	M	32	FUO	Blood		Negative(-) 0.09
20140610CCB265	Outpatient	F	32	FUO	Blood	Positive(+) 6.39	Negative(-) 0.11
20160201CCB031	Inpatient	F	32	FUO	Blood		Negative(-) 0.15
20160317CCB262	Inpatient	M	32	FUO	Blood		Negative(-) 0.16
20140523CCB119	Outpatient	F	32	FUO	Blood		Negative(-) 0.27
20140708CCB276	Outpatient	M	32	FUO	Blood		Negative(-) 0.33
20150709CCB099	Outpatient	M	32	FUO	Blood		Negative(-) 0.41
20150303CCB016	Outpatient	M	32	FUO	Blood	Positive(+) 1.39	Negative(-) 0.61
20150227CCB233	Inpatient	M	32	FUO	Blood		Positive(+) 5.45
20170215CCB135	Outpatient	M	32	FUO	Blood	Positive(+) 2.53	Negative(-) 0.12	Negative(-) 0.72	Negative(-) 0.34	Positive(+) 5.22
20170213CCB105	Outpatient	F	32	FUO	Blood		Negative(-) 0.13	Negative(-) 0.40	Negative(-) 0.10
20140606CCB247	Outpatient	M	32	FUO	Blood		Negative(-) 0.09
20160809CCB085	Outpatient	F	32	FUO	Blood		Negative(-) 0.09
20150407CCB049	Outpatient	M	33	FUO	Blood	Positive(+) 2.95	Negative(-) 0.14	Positive(+) 2.10	Negative(-) 0.69	Negative(-) 0.30
20141202CCB011	Inpatient	F	33	FUO	Blood	Positive(+) 1.75	Negative(-) 0.28	Negative(-) 0.24	Negative(-) 0.14	Positive(+) 1.64
20160525CCB223	Inpatient	F	33	FUO	Blood	Positive(+) 1.40	Negative(-) 0.67			Positive(+) 2.02
20160914CCB110	Outpatient	M	33	FUO	Blood					Positive(+) 2.50
20160413CCB109	Inpatient	M	33	FUO	Blood	Positive(+) 3.44	Negative(-) 0.09		Negative(-) 0.56	Positive(+) 2.57
20170327CCB159	Inpatient	M	33	FUO	Blood	Positive(+) 4.29	Negative(-) 0.42	Negative(-) 0.67	Positive(+) 1.38	Positive(+) 2.60
20170607CCB037	Outpatient	F	33	FUO	Blood					Positive(+) 3.099
20170116CCB123	Outpatient	M	33	FUO	Blood	Positive(+) 3.76	Negative(-) 0.08	Negative(-) 0.18	Negative(-) 0.15	Positive(+) 3.56
20160503CCB029	Outpatient	F	33	FUO	Blood					Positive(+) 3.79
20160811CCB118	Outpatient	M	33	FUO	Blood					Positive(+) 4.25
20150216CCB162	Inpatient	M	33	FUO	Blood	Positive(+) 4.28	Negative(-) 0.07	Positive(+) 1.21	Negative(-) 0.60	Positive(+) 4.51
20160426CCB225	Outpatient	M	33	FUO	Blood		Negative(-) 0.13			Positive(+) 4.63
20151029CCB289	Outpatient	F	33	FUO	Blood		Negative(-) 0.08	Negative(-) 0.51	Negative(-) 0.49	Positive(+) 4.70
20160224CCB238	Outpatient	F	33	FUO	Blood	Positive(+) 6.48	Negative(-) 0.25	Negative(-) 0.60	Negative(-) 0.57	Positive(+) 5.38
20161103CCB050	Outpatient	M	33	FUO	Blood		Negative(-) 0.60			Positive(+) 5.66
20150303CCB009	Outpatient	F	33	FUO	Blood	Positive(+) 1.65	Negative(-) 0.15	Negative(-) 0.70	Negative(-) 0.47	Positive(+) 5.96
20141028CCB181	Outpatient	M	33	FUO	Blood	Positive(+) 3.67	Negative(-) 0.00	Equivocal 1.03	Equivocal 0.98
20170420CCB174	Outpatient	F	33	FUO	Blood	Positive(+) 5.329	Negative(-) 0.268		Negative(-) 0.089
20160823CCB212	Inpatient	F	33	FUO	Blood	Positive(+) 3.99	Negative(-) 0.19	Negative(-) 0.65	Negative(-) 0.12
20160620CCB147	Inpatient	M	33	FUO	Blood		Negative(-) 0.08	Negative(-) 0.25	Negative(-) 0.13
20150806CCB095	Outpatient	M	33	FUO	Blood			Negative(-) 0.40	Negative(-) 0.18
20150929CCB238	Outpatient	F	33	FUO	Blood		Negative(-) 0.28		Negative(-) 0.32
20151102CCB028	Inpatient	F	33	FUO	Blood				Negative(-) 0.35
20160906CCB006	Outpatient	F	33	FUO	Blood	Positive(+) 3.01	Negative(-) 0.55	Negative(-) 0.48	Negative(-) 0.42
20150824CCB288	Inpatient	M	33	FUO	Blood	Positive(+) 2.34	Negative(-) 0.14	Negative(-) 0.63	Negative(-) 0.45
20151218CCB278	Outpatient	F	33	FUO	Blood	Positive(+) 5.06	Negative(-) 0.25	Negative(-) 0.66	Negative(-) 0.68
20150720CCB203	Outpatient	M	33	FUO	Blood		Negative(-) 0.08	Negative(-) 0.20
20141021CCB119	Outpatient	F	33	FUO	Blood		Negative(-) 0.20	Negative(-) 0.21
20160224CCB256	Inpatient	F	33	FUO	Blood		Negative(-) 0.06
20141009CCB216	Inpatient	M	33	FUO	Blood		Negative(-) 0.09
20170508CCB071	Outpatient	M	33	FUO	Blood		Negative(-) 0.104
20170704CCB019	Inpatient	F	33	FUO	Blood		Negative(-) 0.105
20160106CCB103	Outpatient	M	33	FUO	Blood	Positive(+) 1.41	Negative(-) 0.11
20150804CCB029	Inpatient	F	33	FUO	Blood	Positive(+) 3.82	Negative(-) 0.15
20151126CCB351	Outpatient	M	33	FUO	Blood		Negative(-) 0.17
20170315CCB085	Inpatient	F	33	FUO	Blood		Negative(-) 0.17
20150227CCB227	Outpatient	F	33	FUO	Blood		Negative(-) 0.21
20170527CCB254	Inpatient	F	33	FUO	Blood		Negative(-) 0.225
20170609CCB062	Inpatient	F	33	FUO	Blood		Negative(-) 0.413
20160405CCB025	Inpatient	M	33	FUO	Blood		Negative(-) 0.43
20150512CCB112	Outpatient	M	33	FUO	Blood	Positive（+）1.13	Negative(-) 0.44
20150409CCB094	Outpatient	M	33	FUO	Blood		Negative(-) 0.61
20141219CCB189	Outpatient	M	33	FUO	Blood		Positive(+) 2.13
20160706CCB034	Inpatient	M	34	FUO	Blood	Positive(+) 4.19	Negative(-) 0.11	Negative(-) 0.60	Negative(-) 0.15	Positive(+) 3.61
20160706CCB053	Outpatient	F	34	FUO	Blood					Positive(+) 3.90
20140902CCB209	Inpatient	F	34	FUO	Blood		Negative(-) 0.07			Positive(+) 4.27
20160614CCB089	Inpatient	F	34	FUO	Blood			Negative(-) 0.48	Negative(-) 0.44	Positive(+) 4.81
20140529CCB108	Outpatient	F	34	FUO	Blood		Negative(-) 0.19	Equivocal 0.87		Positive(+) 6.91
20170329CCB188	Inpatient	M	34	FUO	Blood	Positive(+) 2.57	Negative(-) 0.39	Negative(-) 0.28	Negative(-) 0.15
20160614CCB065	Outpatient	F	34	FUO	Blood	Positive(+) 5.92	Negative(-) 0.17	Positive(+) 2.29	Negative(-) 0.17
20150806CCB092	Outpatient	F	34	FUO	Blood			Negative(-) 0.58	Negative(-) 0.30
20140814CCB027	Outpatient	M	34	FUO	Blood	Positive(+) 3.17	Negative(-) 0.13	Negative(-) 0.49	Negative(-) 0.33
20151216CCB247	Outpatient	F	34	FUO	Blood		Negative(-) 0.09	Equivocal 0.96	Negative(-) 0.47
20160923CCB176	Inpatient	F	34	FUO	Blood	Positive(+) 3.02	Negative(-) 0.24	Negative(-) 0.54	Negative(-) 0.57
20160811CCB108	Outpatient	F	34	FUO	Blood		Positive(+) 3.38	Positive(+) 1.76	Negative(-) 0.65
20161115CCB123	Inpatient	F	34	FUO	Blood	Positive(+) 3.62	Negative(-) 0.28	Positive(+) 1.82	Negative(-) 0.65
20160513CCB122	Outpatient	M	34	FUO	Blood		Negative(-) 0.15	Positive(+) 3.99	Positive(+) 4.14
20170303CCB265	Inpatient	F	34	FUO	Blood		Negative(-) 0.08
20160612CCB054	Inpatient	F	34	FUO	Blood	Positive(+) 4.59	Negative(-) 0.10
20151021CCB197	Outpatient	F	34	FUO	Blood		Negative(-) 0.22
20160203CCB064	Inpatient	M	34	FUO	Blood		Negative(-) 0.27
20141115CCB103	Outpatient	F	34	FUO	Blood	Positive(+) 6.68	Negative(-) 0.41
20150210CCB093	Outpatient	F	34	FUO	Blood	Positive(+) 4.38	Negative(-) 0.49
20160921CCB165	Outpatient	M	34	FUO	Blood	Positive(+) 4.74	Negative(-) 0.51
20141113CCB079	Outpatient	M	34	FUO	Blood	Positive(+) 7.46	Positive(+) 1.68
20161213CCB122	Outpatient	F	34	FUO	Blood	Positive(+) 2.33
20140527CCB105	Outpatient	M	35	FUO	Blood		Negative(-) 0.07	Negative(-) 0.20		Negative(-) 0.33
20150715CCB162	Outpatient	F	35	FUO	Blood		Negative(-) 0.09	Negative(-) 0.50	Negative(-) 0.53	Positive(+) 3.85
20150713CCB120	Inpatient	F	35	FUO	Blood	Positive(+) 6.32	Negative(-) 0.08	Negative(-) 0.43	Negative(-) 0.35	Positive(+) 3.99
20160420CCB159	Inpatient	M	35	FUO	Blood	Positive(+) 5.05	Negative(-) 0.11	Negative(-) 0.48	Negative(-) 0.54	Positive(+) 5.24
20150429CCB312	Inpatient	M	35	FUO	Blood	Positive(+) 3.97	Negative(-) 0.35	Negative(-) 0.66	Negative(-) 0.60	Positive(+) 7.93
20160714CCB148	Inpatient	M	35	FUO	Blood		Negative(-) 0.09	Negative(-) 0.69	Equivocal 0.99
20140930CCB415	Outpatient	F	35	FUO	Blood		Negative(-) 0.28	Negative(-) 0.18	Negative(-) 0.08
20141021CCB091	Inpatient	F	35	FUO	Blood	Positive(+) 9.50	Negative(-) 0.15	Positive(+) 3.53	Negative(-) 0.22
20150320CCB234	Outpatient	M	35	FUO	Blood		Negative(-) 0.19		Negative(-) 0.26
20160815CCB128	Outpatient	F	35	FUO	Blood	Positive(+) 4.42	Negative(-) 0.36	Negative(-) 0.74	Negative(-) 0.31
20170508CCB047	Outpatient	F	35	FUO	Blood	Positive(+) 5.559	Negative(-) 0.158	Negative(-) 0.338	Negative(-) 0.336
20150130CCB290	Outpatient	F	35	FUO	Blood		Negative(-) 0.19	Negative(-) 0.59	Negative(-) 0.35
20150210CCB082	Outpatient	F	35	FUO	Blood		Negative(-) 0.20	Equivocal 0.85	Negative(-) 0.39
20141209CCB096	Inpatient	F	35	FUO	Blood	Positive(+) 7.75	Negative(-) 0.10	Positive(+) 2.31	Positive(+) 1.51
20141205CCB059	Outpatient	M	35	FUO	Blood		Equivocal 0.90
20161111CCB112	Outpatient	F	35	FUO	Blood		Negative(-) 0.07
20141021CCB135	Inpatient	F	35	FUO	Blood		Negative(-) 0.14
20160201CCB035	Outpatient	M	35	FUO	Blood		Negative(-) 0.15
20160825CCB254	Inpatient	F	35	FUO	Blood		Negative(-) 0.34
20141030CCB237	Outpatient	M	35	FUO	Blood		Negative(-) 0.62
20141216CCB158	Outpatient	F	35	FUO	Blood		Negative(-) 0.76
20141021CCB122	Inpatient	F	35	FUO	Blood	Positive(+) 6.84
20170307CCB023	Outpatient	F	35	FUO	Blood		Negative(-) 0.12	Negative(-) 0.69	Negative(-) 0.10
20170516CCB140	Outpatient	M	35	FUO	Blood		Negative(-) 0.080	Equivocal 1.004	Negative(-) 0.113
20150730CCB345	Outpatient	F	35	FUO	Blood	Positive(+) 2.78	Negative(-) 0.09	Negative(-) 0.28	Negative(-) 0.18
20170405CCB012	Outpatient	M	35	FUO	Blood	Positive(+) 5.894	Negative(-) 0.483
20151228CCB413	Inpatient	F	36	FUO	Blood	Positive(+) 4.56	Negative(-) 0.65	Negative(-) 0.60	Negative(-) 0.47	Positive(+) 3.30
20160708CCB090	Outpatient	F	36	FUO	Blood					Positive(+) 3.85
20150313CCB126	Outpatient	F	36	FUO	Blood	Positive(+) 1.98	Negative(-) 0.34	Negative(-) 0.24	Negative(-) 0.22
20150923CCB184	Outpatient	M	36	FUO	Blood		Negative(-) 0.12	Negative(-) 0.63	Negative(-) 0.24
20170301CCB247	Outpatient	M	36	FUO	Blood		Negative(-) 0.62	Negative(-) 0.47	Negative(-) 0.25
20160118CCB215	Outpatient	F	36	FUO	Blood		Positive(+) 1.37	Equivocal 0.86	Negative(-) 0.67
20161109CCB090	Outpatient	F	36	FUO	Blood		Equivocal 1.02
20160712CCB116	Outpatient	M	36	FUO	Blood		Negative(-) 0.08
20170629CCB214	Inpatient	F	36	FUO	Blood		Negative(-) 0.096
20150605CCB093	Inpatient	M	36	FUO	Blood		Negative(-) 0.29
20160811CCB106	Outpatient	F	36	FUO	Blood		Negative(-) 0.12	Positive(+) 1.61	Positive(+) 1.14	Positive(+) 2.46
20151214CCB167	Inpatient	F	36	FUO	Blood	Positive(+) 3.81	Negative(-) 0.09	Negative(-) 0.27	Negative(-) 0.26
20160122CCB347	Outpatient	F	37	FUO	Blood		Negative(-) 0.07		Negative(-) 0.22	Positive(+) 2.05
20170619CCB125	Inpatient	M	37	FUO	Blood	Positive(+) 4.365	Negative(-) 0.647	Negative(-) 0.609	Negative(-) 0.242	Positive(+) 4.759
20161116CCB152	Outpatient	F	37	FUO	Blood		Negative(-) 0.37			Positive(+) 4.84
20150605CCB099	Outpatient	F	37	FUO	Blood		Negative(-) 0.37			Positive(+) 5.15
20150327CCB313	Inpatient	M	37	FUO	Blood	Positive(+) 6.47		Equivocal 0.94	Negative(-) 0.46	Positive(+) 5.20
20150313CCB133	Outpatient	F	37	FUO	Blood	Positive(+) 3.88	Negative(-) 0.09	Positive(+) 1.18	Equivocal 0.86
20150605CCB080	Inpatient	F	37	FUO	Blood	Positive(+) 4.84	Negative(-) 0.22	Equivocal 0.97	Equivocal 0.88
20161121CCB191	Outpatient	M	37	FUO	Blood		Negative(-) 0.08	Negative(-) 0.40	Negative(-) 0.17
20140612CCB311	Outpatient	F	37	FUO	Blood			Positive(+) 1.62	Negative(-) 0.54
20160817CCB148	Inpatient	M	37	FUO	Blood	Positive(+) 3.16	Negative(-) 0.12	Equivocal 0.89	Negative(-) 0.74
20170110CCB085	Outpatient	M	37	FUO	Blood		Negative(-) 0.20		Negative(-) 0.75
20151218CCB279	Inpatient	F	37	FUO	Blood	Positive(+) 6.08	Negative(-) 0.16	Positive(+) 3.78	Positive(+) 3.05
20140930CCB430	Outpatient	M	37	FUO	Blood			Positive(+) 1.22
20150601CCB012	Outpatient	M	37	FUO	Blood	Positive(+) 2.24	Negative(-) 0.13
20150506CCB069	Outpatient	F	37	FUO	Blood		Negative(-) 0.14
20140904CCB261	Inpatient	M	37	FUO	Blood		Negative(-) 0.15
20150210CCB102	Inpatient	M	37	FUO	Blood		Negative(-) 0.19
20150506CCB065	Inpatient	M	37	FUO	Blood		Negative(-) 0.26
20150603CCB045	Inpatient	F	37	FUO	Blood		Negative(-) 0.35
20150820CCB267	Outpatient	F	37	FUO	Blood	Positive(+) 6.61	Negative(-) 0.36
20150713CCB132	Outpatient	M	37	FUO	Blood		Negative(-) 0.06	Positive(+) 2.69	Positive(+) 5.36	Negative(-) 0.70
20160321CCB281	Outpatient	F	38	FUO	Blood	Positive(+) 7.06	Negative(-) 0.11			Positive(+) 1.17
20160513CCB109	Inpatient	M	38	FUO	Blood	Positive(+) 7.62	Negative(-) 0.07	Negative(-) 0.29	Negative(-) 0.37	Positive(+) 1.96
20140715CCB111	Outpatient	F	38	FUO	Blood	Positive(+) 3.96	Negative(-) 0.16	Negative(-) 0.16	Equivocal 0.87	Positive(+) 2.46
20160411CCB073	Inpatient	M	38	FUO	Blood		Negative(-) 0.08	Negative(-) 0.33	Negative(-) 0.51	Positive(+) 2.80
20150720CCB189	Inpatient	M	38	FUO	Blood	Positive(+) 2.56	Negative(-) 0.09	Positive(+) 1.99	Positive(+) 6.51	Positive(+) 3.12
20160405CCB010	Inpatient	M	38	FUO	Blood	Positive(+) 5.15	Negative(-) 0.09	Positive(+) 1.97	Positive(+) 2.32	Positive(+) 4.00
20160128CCB418	Outpatient	F	38	FUO	Blood		Negative(-) 0.49			Positive(+) 4.21
20160331CCB408	Inpatient	F	38	FUO	Blood	Positive(+) 6.82	Negative(-) 0.12	Equivocal 0.86	Negative(-) 0.58	Positive(+) 4.43
20141009CCB010	Inpatient	F	38	FUO	Blood	Positive(+) 4.99	Negative(-) 0.10	Negative(-) 0.23	Negative(-) 0.23	Positive(+) 4.56
20140902CCB103	Outpatient	M	38	FUO	Blood	Positive(+) 3.75	Negative(-) 0.04	Negative(-) 0.10	Negative(-) 0.16	Positive(+) 5.94
20141014CCB043	Outpatient	M	38	FUO	Blood	Positive(+) 3.08	Negative(-) 0.15	Negative(-) 0.22	Negative(-) 0.09
20160908CCB045	Inpatient	F	38	FUO	Blood	Positive(+) 4.57	Negative(-) 0.08	Negative(-) 0.27	Negative(-) 0.14
20170615CCB103	Outpatient	F	38	FUO	Blood		Negative(-) 0.099		Negative(-) 0.218
20150109CCB094	Outpatient	M	38	FUO	Blood		Negative(-) 0.21		Negative(-) 0.46
20150909CCB034	Outpatient	M	38	FUO	Blood		Negative(-) 0.11	Negative(-) 0.66	Negative(-) 0.50
20150820CCB262	Outpatient	F	38	FUO	Blood	Positive(+) 5.44	Negative(-) 0.14	Equivocal 1.00	Positive(+) 1.13
20170615CCB105	Inpatient	M	38	FUO	Blood		Negative(-) 0.106
20160628CCB224	Inpatient	F	38	FUO	Blood	Positive(+) 3.36	Negative(-) 0.29
20170420CCB176	Inpatient	M	38	FUO	Blood	Positive(+) 3.456	Negative(-) 0.366
20160106CCB096	Outpatient	M	39	FUO	Blood	Positive(+) 5.52	Negative(-) 0.08	Positive(+) 2.17	Negative(-) 0.17	Negative(-) 0.28
20160418CCB128	Inpatient	M	39	FUO	Blood	Positive(+) 2.16	Negative(-) 0.08	Equivocal 1.01	Equivocal 1.00	Positive(+) 3.80
20160222CCB181	Inpatient	M	39	FUO	Blood	Positive(+) 6.23	Negative(-) 0.15	Negative(-) 0.50	Negative(-) 0.49	Positive(+) 4.84
20151130CCB008	Inpatient	M	39	FUO	Blood	Positive(+) 3.22	Negative(-) 0.12	Negative(-) 0.35	Negative(-) 0.23	Positive(+) 5.30
20141028CCB186	Outpatient	F	39	FUO	Blood	Positive(+) 3.29	Negative(-) 0.39	Negative(-) 0.56	Negative(-) 0.37	Positive(+) 5.83
20160301CCB361	Inpatient	F	39	FUO	Blood	Positive(+) 4.75		Negative(-) 0.37	Negative(-) 0.20
20150415CCB178	Outpatient	F	39	FUO	Blood	Positive(+) 7.03		Equivocal 0.91	Negative(-) 0.33
20150327CCB334	Outpatient	M	39	FUO	Blood		Negative(-) 0.18	Positive(+) 3.46	Negative(-) 0.38
20141219CCB169	Outpatient	M	39	FUO	Blood	Positive(+) 5.75	Negative(-) 0.34	Negative(-) 0.56	Negative(-) 0.64
20151224CCB369	Inpatient	M	39	FUO	Blood		Negative(-) 0.11		Positive(+) 2.33
20150306CCB047	Outpatient	F	39	FUO	Blood	Positive(+) 3.44	Positive(+) 2.44	Positive(+) 8.95	Positive(+) 5.36
20150921CCB153	Inpatient	M	39	FUO	Blood	Positive(+) 3.07	Negative(-) 0.21	Negative(-) 0.24
20150130CCB296	Outpatient	F	39	FUO	Blood		Negative(-) 0.57	Negative(-) 0.78
20160104CCB016	Outpatient	M	39	FUO	Blood	Positive(+) 2.44	Negative(-) 0.18	Positive(+) 1.28
20150504CCB041	Outpatient	M	39	FUO	Blood		Negative(-) 0.07
20150227CCB221	Inpatient	M	39	FUO	Blood	Positive(+) 4.99	Negative(-) 0.12
20150203CCB022	Outpatient	M	39	FUO	Blood		Negative(-) 0.12
20160309CCB123	Outpatient	M	39	FUO	Blood		Negative(-) 0.17
20141014CCB062	Inpatient	M	39	FUO	Blood		Negative(-) 0.17
20170317CCB102	Inpatient	F	39	FUO	Blood		Negative(-) 0.17
20141230CCB274	Outpatient	M	39	FUO	Blood		Negative(-) 0.19
20170601CCB268	Outpatient	M	39	FUO	Blood	Positive(+) 2.979	Negative(-) 0.267
20160226CCB293	Inpatient	F	39	FUO	Blood		Negative(-) 0.27
20150127CCB254	Outpatient	M	39	FUO	Blood	Positive(+) 5.59	Negative(-) 0.29
20150605CCB084	Outpatient	F	40	FUO	Blood	Positive(+) 4.92	Negative(-) 0.37	Negative(-) 0.31	Negative(-) 0.19	Positive(+) 2.74
20141127CCB310	Outpatient	M	40	FUO	Blood		Negative(-) 0.04	Negative(-) 0.39	Negative(-) 0.42	Positive(+) 3.63
20170303CCB268	Outpatient	F	40	FUO	Blood					Positive(+) 3.75
20150306CCB058	Inpatient	F	40	FUO	Blood	Positive(+) 5.54	Negative(-) 0.08	Negative(-) 0.20	Negative(-) 0.11	Positive(+) 6.13
20140826CCB356	Outpatient	F	40	FUO	Blood		Negative(-) 0.11		Negative(-) 0.09
20170327CCB178	Outpatient	F	40	FUO	Blood		Negative(-) 0.09	Negative(-) 0.70	Negative(-) 0.13
20141209CCB095	Inpatient	F	40	FUO	Blood	Positive(+) 3.16	Negative(-) 0.12	Negative(-) 0.35	Negative(-) 0.16
20170209CCB077	Inpatient	M	40	FUO	Blood		Negative(-) 0.09	Negative(-) 0.56	Negative(-) 0.23
20150317CCB175	Inpatient	F	40	FUO	Blood	Positive(+) 2.28	Negative(-) 0.10	Negative(-) 0.66	Negative(-) 0.25
20161014CCB084	Inpatient	M	40	FUO	Blood	Positive(+) 4.28	Negative(-) 0.28	Negative(-) 0.43	Negative(-) 0.31
20150203CCB030	Outpatient	M	40	FUO	Blood		Negative(-) 0.17	Negative(-) 0.47	Negative(-) 0.34
20160523CCB204	Outpatient	M	40	FUO	Blood		Negative(-) 0.41	Positive(+) 4.07	Positive(+) 4.89
20160525CCB230	Inpatient	M	40	FUO	Blood		Negative(-) 0.16	Negative(-) 0.55
20130903CCB118	Inpatient	F	40	FUO	Blood		Equivocal 1.02
20150227CCB225	Inpatient	F	40	FUO	Blood		Negative(-) 0.09
20140916CCB327	Outpatient	F	40	FUO	Blood		Negative(-) 0.12
20140617CCB390	Inpatient	M	40	FUO	Blood	Positive(+) 2.01	Negative(-) 0.19
20140523CCB112	Inpatient	F	40	FUO	Blood	Positive(+) 2.52	Negative(-) 0.27
20150210CCB106	Inpatient	F	40	FUO	Blood		Negative(-) 0.28
20150826CCB334	Inpatient	F	40	FUO	Blood		Negative(-) 0.33
20150303CCB043	Inpatient	F	40	FUO	Blood	Positive(+) 3.21
20150413CCB126	Inpatient	F	41	FUO	Blood	Positive(+) 1.56	Negative(-) 0.08	Equivocal 0.80	Negative(-) 0.12	Negative(-) 0.56
20160601CCB282	Inpatient	M	41	FUO	Blood	Positive(+) 4.44	Negative(-) 0.05	Negative(-) 0.09	Negative(-) 0.10	Positive(+) 2.38
20160519CCB162	Inpatient	M	41	FUO	Blood	Positive(+) 3.91	Negative(-) 0.37	Negative(-) 0.35	Negative(-) 0.28	Positive(+) 2.47
20170412CCB090	Outpatient	M	41	FUO	Blood		Negative(-) 0.118			Positive(+) 2.668
20150728CCB323	Outpatient	F	41	FUO	Blood	Positive(+) 3.16	Negative(-) 0.12	Negative(-) 0.53	Negative(-) 0.33	Positive(+) 4.14
20151118CCB247	Outpatient	M	41	FUO	Blood		Negative(-) 0.14			Positive(+) 4.47
20160120CCB274	Outpatient	F	41	FUO	Blood	Positive(+) 8.44	Negative(-) 0.15	Equivocal 0.84	Negative(-) 0.71	Positive(+) 5.78
20140812CCB106	Inpatient	F	41	FUO	Blood	Positive(+) 4.07	Negative(-) 0.32	Negative(-) 0.21	Negative(-) 0.21	Positive(+) 8.03
20141120CCB163	Outpatient	M	41	FUO	Blood		Negative(-) 0.37	Positive(+) 2.23	Negative(-) 0.22
20170301CCB245	Outpatient	F	41	FUO	Blood		Negative(-) 0.25	Negative(-) 0.47	Negative(-) 0.24
20150526CCB279	Outpatient	F	41	FUO	Blood	Positive(+) 2.88	Negative(-) 0.47	Negative(-) 0.55	Negative(-) 0.41
20140826CCB354	Inpatient	F	41	FUO	Blood	Positive(+) 2.50	Negative(-) 0.08	Negative(-) 0.18
20160628CCB227	Outpatient	F	41	FUO	Blood	Positive(+) 5.07	Negative(-) 0.13	Negative(-) 0.67
20150713CCB131	Outpatient	M	41	FUO	Blood		Negative(-) 0.10	Positive(+) 1.14
20141125CCB291	Inpatient	F	41	FUO	Blood		Equivocal 0.97
20141021CCB143	Inpatient	F	41	FUO	Blood		Negative(-) 0.11
20141230CCB277	Outpatient	M	41	FUO	Blood		Negative(-) 0.23
20150605CCB086	Inpatient	M	41	FUO	Blood	Positive(+) 9.42	Negative(-) 0.47
20160908CCB058	Outpatient	F	41	FUO	Blood		Positive(+) 1.13
20141106CCB056	Inpatient	M	41	FUO	Blood		Positive(+) 1.25
20151106CCB071	Inpatient	F	42	FUO	Blood	Positive(+) 3.36	Negative(-) 0.18	Negative(-) 0.51	Negative(-) 0.29	Positive(+) 1.75
20160309CCB104	Inpatient	F	42	FUO	Blood	Positive(+) 6.69	Negative(-) 0.12	Negative(-) 0.67	Negative(-) 0.78	Positive(+) 3.63
20150707CCB023	Outpatient	F	42	FUO	Blood	Positive(+) 5.69	Negative(-) 0.11	Negative(-) 0.31	Negative(-) 0.13	Positive(+) 4.10
20161213CCB121	Outpatient	F	42	FUO	Blood					Positive(+) 4.74
20150504CCB017	Inpatient	M	42	FUO	Blood	Positive(+) 6.47	Negative(-) 0.05	Equivocal 0.90	Negative(-) 0.50	Positive(+) 7.80
20140527CCB007	Outpatient	M	42	FUO	Blood	Positive(+) 3.13	Negative(-) 0.14	Negative(-) 0.22	Negative(-) 0.14
20140904CCB240	Outpatient	F	42	FUO	Blood		Negative(-) 0.13		Negative(-) 0.14
20140610CCB259	Outpatient	F	42	FUO	Blood		Negative(-) 0.22		Negative(-) 0.17
20151228CCB424	Inpatient	F	42	FUO	Blood		Negative(-) 0.13		Negative(-) 0.23
20150826CCB318	Outpatient	F	42	FUO	Blood	Positive(+) 5.80	Negative(-) 0.34	Negative(-) 0.49	Negative(-) 0.30
20160126CCB367	Outpatient	M	42	FUO	Blood	Positive(+) 5.39	Negative(-) 0.21	Negative(-) 0.48	Negative(-) 0.36
20170213CCB091	Inpatient	F	42	FUO	Blood	Positive(+) 2.97	Negative(-) 0.13	Positive(+) 1.53	Negative(-) 0.53
20160805CCB067	Inpatient	M	42	FUO	Blood	Positive(+) 5.66	Negative(-) 0.14	Equivocal 1.00	Negative(-) 0.64
20160118CCB223	Inpatient	F	42	FUO	Blood	Positive(+) 7.19	Negative(-) 0.07	Negative(-) 0.61	Negative(-) 0.76
20150923CCB181	Inpatient	F	42	FUO	Blood		Negative(-) 0.19	Negative(-) 0.40
20150227CCB223	Inpatient	F	42	FUO	Blood	Positive(+) 4.88	Negative(-) 0.07	Positive(+) 1.72
20140710CCB306	Outpatient	F	42	FUO	Blood		Equivocal 1.01
20150810CCB137	Inpatient	F	42	FUO	Blood		Negative(-) 0.08
20170207CCB047	Inpatient	F	42	FUO	Blood		Negative(-) 0.15
20141118CCB144	Outpatient	M	42	FUO	Blood		Negative(-) 0.31
20160111CCB134	Inpatient	F	42	FUO	Blood	Positive(+) 3.73	Negative(-) 0.47
20151222CCB318	Outpatient	M	42	FUO	Blood	Positive(+) 6.25	Negative(-) 0.25	Positive(+) 1.31	Negative(-) 0.46
20160323CCB342	Outpatient	M	43	FUO	Blood					Positive(+) 1.63
20160201CCB019	Inpatient	F	43	FUO	Blood	Positive(+) 2.86	Negative(-) 0.33	Positive(+) 1.29	Equivocal 0.80	Positive(+) 2.86
20160704CCB013	Inpatient	M	43	FUO	Blood	Positive(+) 1.34	Negative(-) 0.18	Negative(-) 0.58	Negative(-) 0.45	Positive(+) 3.01
20160704CCB014	Inpatient	M	43	FUO	Blood	Positive(+) 4.53	Negative(-) 0.25	Positive(+) 1.32	Positive(+) 1.31	Positive(+) 3.60
20140704CCB240	Outpatient	M	43	FUO	Blood		Negative(-) 0.06	Negative(-) 0.23	Negative(-) 0.21	Positive(+) 4.13
20150520CCB236	Outpatient	F	43	FUO	Blood					Positive(+) 5.36
20160628CCB231	Inpatient	M	43	FUO	Blood		Negative(-) 0.15		Equivocal 0.86
20130903CCB019	Outpatient	M	43	FUO	Blood	Positive(+) 4.63	Negative(-) 0.18	Equivocal 1.03	Equivocal 0.90
20160825CCB239	Outpatient	M	43	FUO	Blood	Positive(+) 3.89	Negative(-) 0.20	Negative(-) 0.20	Negative(-) 0.11
20150812CCB144	Inpatient	M	43	FUO	Blood	Positive(+) 4.77	Negative(-) 0.06	Negative(-) 0.15	Negative(-) 0.12
20160714CCB150	Inpatient	M	43	FUO	Blood		Negative(-) 0.14	Negative(-) 0.46	Negative(-) 0.17
20140715CCB050	Outpatient	F	43	FUO	Blood	Positive(+) 7.15	Negative(-) 0.25	Negative(-) 0.34	Negative(-) 0.58
20150109CCB099	Inpatient	F	43	FUO	Blood			Positive(+) 3.84	Positive(+) 4.92
20160601CCB291	Outpatient	M	43	FUO	Blood	Positive(+) 4.39	Equivocal 0.84
20140704CCB249	Inpatient	F	43	FUO	Blood		Negative(-) 0.15
20161107CCB060	Inpatient	M	43	FUO	Blood	Positive(+) 4.34	Negative(-) 0.18
20170626CCB183	Inpatient	F	43	FUO	Blood	Positive(+) 2.974	Negative(-) 0.165			Positive(+) 4.328
20170706CCB053	Inpatient	F	43	FUO	Blood	Positive(+) 1.977	Negative(-) 0.203
20160311CCB134	Outpatient	M	44	FUO	Blood	Positive(+) 4.60	Negative(-) 0.18	Positive(+) 1.19	Positive(+) 1.27	Positive(+) 1.66
20140826CCB346	Outpatient	M	44	FUO	Blood		Negative(-) 0.04	Negative(-) 0.14	Negative(-) 0.09
20170410CCB060	Outpatient	M	44	FUO	Blood		Negative(-) 0.115	Negative(-) 0.763	Negative(-) 0.358
20150417CCB212	Outpatient	F	44	FUO	Blood		Negative(-) 0.08	Negative(-) 0.44	Negative(-) 0.36
20150901CCB369	Inpatient	F	44	FUO	Blood	Positive(+) 6.13	Negative(-) 0.08	Negative(-) 0.44	Negative(-) 0.43
20151120CCB275	Inpatient	F	44	FUO	Blood	Positive(+) 6.41	Negative(-) 0.08	Equivocal 0.82	Negative(-) 0.45
20160407CCB048	Outpatient	F	44	FUO	Blood	Positive(+) 5.53	Negative(-) 0.19	Negative(-) 0.54
20160118CCB236	Outpatient	M	44	FUO	Blood		Negative(-) 0.05
20140826CCB365	Outpatient	F	44	FUO	Blood		Negative(-) 0.07
20140529CCB118	Inpatient	F	44	FUO	Blood		Negative(-) 0.14
20161018CCB118	Outpatient	F	44	FUO	Blood		Negative(-) 0.15
20150512CCB123	Inpatient	M	44	FUO	Blood		Negative(-) 0.16
20141125CCB294	Outpatient	F	44	FUO	Blood		Negative(-) 0.41
20160217CCB155	Outpatient	M	44	FUO	Blood		Negative(-) 0.42
20140624CCB450	Inpatient	M	44	FUO	Blood	Positive(+) 3.94	Negative(-) 0.46
20150130CCB305	Outpatient	M	44	FUO	Blood	Positive(+) 5.63			Positive(+) 2.04
20141125CCB296	Outpatient	M	45	FUO	Blood		Negative(-) 0.09			Equivocal 0.84
20160426CCB214	Outpatient	M	45	FUO	Blood		Negative(-) 0.14			Positive(+) 2.35
20151102CCB020	Outpatient	M	45	FUO	Blood		Negative(-) 0.13	Negative(-) 0.47	Negative(-) 0.24	Positive(+) 4.51
20160215CCB119	Inpatient	M	45	FUO	Blood	Equivocal 1.03	Negative(-) 0.05	Negative(-) 0.36	Negative(-) 0.31	Positive(+) 4.56
20150317CCB178	Outpatient	F	45	FUO	Blood	Positive(+) 6.20	Negative(-) 0.13	Negative(-) 0.67	Negative(-) 0.34	Positive(+) 5.71
20150227CCB214	Outpatient	M	45	FUO	Blood	Positive(+) 3.40	Negative(-) 0.07	Positive(+) 1.17	Negative(-) 0.36	Positive(+) 6.94
20151019CCB147	Inpatient	F	45	FUO	Blood	Positive(+) 4.84	Negative(-) 0.13	Negative(-) 0.42	Negative(-) 0.42	Positive(+) 7.47
20170313CCB047	Inpatient	F	45	FUO	Blood	Positive(+) 5.00	Negative(-) 0.23	Negative(-) 0.23	Negative(-) 0.17
20150709CCB104	Inpatient	F	45	FUO	Blood		Negative(-) 0.27	Equivocal 1.00	Negative(-) 0.24
20151214CCB173	Inpatient	F	45	FUO	Blood	Positive(+) 5.55	Negative(-) 0.35	Negative(-) 0.22	Negative(-) 0.24
20160914CCB108	Inpatient	M	45	FUO	Blood			Negative(-) 0.44	Negative(-) 0.26
20170510CCB085	Outpatient	M	45	FUO	Blood	Positive(+) 4.430	Negative(-) 0.168	Negative(-) 0.670	Negative(-) 0.610
20160523CCB203	Inpatient	M	45	FUO	Blood	Positive(+) 5.58	Negative(-) 0.34	Negative(-) 0.60
20150715CCB167	Inpatient	F	45	FUO	Blood			Positive(+) 1.36
20170724CCB190	Inpatient	F	45	FUO	Blood		Negative(-) 0.092
20160413CCB100	Outpatient	F	45	FUO	Blood	Positive(+) 5.20	Negative(-) 0.16
20151112CCB147	Inpatient	M	45	FUO	Blood		Negative(-) 0.16
20141120CCB178	Inpatient	F	45	FUO	Blood		Negative(-) 0.24
20170104CCB016	Outpatient	F	45	FUO	Blood		Negative(-) 0.29
20170410CCB058	Outpatient	M	45	FUO	Blood		Negative(-) 0.314			Negative(-) 0.137
20170519CCB190	Outpatient	F	45	FUO	Blood				Negative(-) 0.153
20150313CCB150	Outpatient	F	45	FUO	Blood		Negative(-) 0.11
20140612CCB258	Outpatient	M	46	FUO	Blood	Positive(+) 2.44	Negative(-) 0.32	Negative(-) 0.37	Negative(-) 0.11	Positive(+) 4.10
20151029CCB288	Inpatient	F	46	FUO	Blood	Positive(+) 5.51	Negative(-) 0.12	Negative(-) 0.41		Positive(+) 4.72
20150724CCB273	Inpatient	M	46	FUO	Blood	Positive(+) 6.75	Negative(-) 0.08	Positive(+) 1.29	Positive(+) 1.23	Positive(+) 5.36
20170223CCB181	Outpatient	F	46	FUO	Blood	Positive(+) 1.69	Negative(-) 0.07	Negative(-) 0.78	Negative(-) 0.10
20160815CCB133	Outpatient	F	46	FUO	Blood		Negative(-) 0.06	Positive(+) 1.30	Negative(-) 0.21
20150120CCB196	Outpatient	M	46	FUO	Blood		Equivocal 0.83	Negative(-) 0.70	Negative(-) 0.37
20150203CCB031	Outpatient	M	46	FUO	Blood		Negative(-) 0.10	Negative(-) 0.30	Negative(-) 0.40
20160819CCB181	Inpatient	F	46	FUO	Blood	Positive(+) 3.97	Negative(-) 0.18	Equivocal 0.82	Positive(+) 2.53
20150427CCB276	Outpatient	M	46	FUO	Blood	Positive(+) 4.24	Negative(-) 0.13	Positive(+) 3.87
20150828CCB357	Outpatient	M	46	FUO	Blood	Positive(+) 3.15	Negative(-) 0.07
20161111CCB105	Inpatient	M	46	FUO	Blood	Positive(+) 4.80	Negative(-) 0.09
20161205CCB031	Inpatient	M	46	FUO	Blood		Negative(-) 0.09
20150409CCB090	Outpatient	M	46	FUO	Blood		Negative(-) 0.10
20140529CCB114	Inpatient	M	46	FUO	Blood	Positive(+) 2.33	Negative(-) 0.13
20150911CCB072	Outpatient	M	46	FUO	Blood		Negative(-) 0.14
20140918CCB344	Outpatient	F	46	FUO	Blood		Negative(-) 0.20
20150212CCB144	Outpatient	F	46	FUO	Blood		Negative(-) 0.20
20161123CCB211	Outpatient	M	46	FUO	Blood		Negative(-) 0.36
20150109CCB090	Outpatient	F	46	FUO	Blood		Negative(-) 0.45
20160301CCB344	Outpatient	M	46	FUO	Blood		Negative(-) 0.53
20140606CCB244	Outpatient	F	46	FUO	Blood		Negative(-) 0.77
20140529CCB123	Outpatient	F	46	FUO	Blood		Positive(+) 1.30
20170110CCB072	Outpatient	M	46	FUO	Blood		Negative(-) 0.06
20170327CCB169	Outpatient	F	46	FUO	Blood		Negative(-) 0.78
20170726CCB204	Inpatient	F	47	FUO	Blood	Positive(+) 2.977	Negative(-) 0.104	Negative(-) 0.132	Negative(-) 0.093	Positive(+) 3.659
20151029CCB278	Inpatient	M	47	FUO	Blood	Positive(+) 3.11	Negative(-) 0.36	Negative(-) 0.39	Negative(-) 0.18	Positive(+) 4.15
20150722CCB236	Inpatient	M	47	FUO	Blood	Positive(+) 4.37	Negative(-) 0.10	Negative(-) 0.12	Negative(-) 0.10	Positive(+) 4.70
20150320CCB207	Outpatient	M	47	FUO	Blood	Positive(+) 3.00	Positive(+) 1.36	Positive(+) 2.92	Equivocal 1.08
20161121CCB190	Outpatient	F	47	FUO	Blood		Negative(-) 0.21	Negative(-) 0.40	Negative(-) 0.17
20150409CCB070	Outpatient	F	47	FUO	Blood	Positive(+) 5.73	Negative(-) 0.24	Negative(-) 0.35	Negative(-) 0.20
20150303CCB051	Inpatient	M	47	FUO	Blood	Positive(+) 2.89	Negative(-) 0.29	Negative(-) 0.41	Negative(-) 0.21
20170112CCB101	Outpatient	M	47	FUO	Blood		Negative(-) 0.13	Negative(-) 0.28	Negative(-) 0.22
20160323CCB310	Outpatient	F	47	FUO	Blood		Negative(-) 0.06	Negative(-) 0.64	Positive(+) 1.35
20160307CCB055	Inpatient	M	47	FUO	Blood	Positive(+) 5.18	Negative(-) 0.33	Positive(+) 2.33	Positive(+) 1.98
20160817CCB165	Inpatient	F	47	FUO	Blood		Negative(-) 0.09
20150203CCB015	Inpatient	M	47	FUO	Blood	Positive(+) 3.02	Negative(-) 0.18
20141021CCB142	Inpatient	F	47	FUO	Blood		Negative(-) 0.23
20150120CCB188	Outpatient	F	47	FUO	Blood		Negative(-) 0.26
20160825CCB253	Outpatient	M	47	FUO	Blood		Positive(+) 1.54
20150212CCB154	Outpatient	F	47	FUO	Blood		Negative(-) 0.08	Positive(+) 1.70	Negative(-) 0.31	Positive(+) 4.19
20170126CCB214	Outpatient	M	47	FUO	Blood		Negative(-) 0.25		Negative(-) 0.79	Positive(+) 6.88
20170704CCB013	Inpatient	F	48	FUO	Blood	Positive(+) 4.506	Negative(-) 0.288	Negative(-) 0.626	Negative(-) 0.311	Negative(-) 0.488
20160205CCB089	Inpatient	F	48	FUO	Blood	Positive(+) 2.74	Negative(-) 0.08	Negative(-) 0.39	Negative(-) 0.38	Positive(+) 3.37
20170615CCB097	Outpatient	M	48	FUO	Blood	Positive(+) 6.092	Negative(-) 0.159	Positive(+) 2.847	Positive(+) 2.284	Positive(+) 3.392
20170714CCB119	Inpatient	F	48	FUO	Blood	Positive(+) 5.147			Negative(-) 0.204	Positive(+) 4.479
20160803CCB028	Outpatient	F	48	FUO	Blood	Positive(+) 6.89	Negative(-) 0.05	Positive(+) 1.75	Negative(-) 0.15	Positive(+) 4.74
20160908CCB042	Inpatient	M	48	FUO	Blood	Positive(+) 5.86	Negative(-) 0.05	Positive(+) 1.45	Negative(-) 0.21	Positive(+) 5.25
20140610CCB258	Inpatient	M	48	FUO	Blood	Positive(+) 4.82	Negative(-) 0.12		Negative(-) 0.23
20160927CCB211	Inpatient	M	48	FUO	Blood	Positive(+) 2.76	Negative(-) 0.12	Negative(-) 0.51	Negative(-) 0.29
20151118CCB251	Inpatient	M	48	FUO	Blood		Negative(-) 0.14	Negative(-) 0.57	Negative(-) 0.40
20140717CCB346	Outpatient	M	48	FUO	Blood		Negative(-) 0.05	Negative(-) 0.22
20150609CCB136	Outpatient	F	48	FUO	Blood		Equivocal 1.08
20160726CCB237	Outpatient	M	48	FUO	Blood	Positive(+) 5.86	Negative(-) 0.11
20151124CCB326	Outpatient	M	48	FUO	Blood		Negative(-) 0.62
20150331CCB375	Outpatient	M	48	FUO	Blood		Negative(-) 0.25
20150127CCB261	Outpatient	M	49	FUO	Blood		Negative(-) 0.23	Negative(-) 0.10	Negative(-) 0.05	Equivocal 0.98
20160104CCB011	Inpatient	F	49	FUO	Blood	Positive(+) 3.13	Negative(-) 0.13	Positive(+) 1.33	Positive(+) 6.43	Positive(+) 2.50
20160620CCB134	Inpatient	F	49	FUO	Blood	Positive(+) 5.29	Negative(-) 0.31	Equivocal 0.99	Positive(+) 3.34	Positive(+) 2.64
20150707CCB018	Inpatient	F	49	FUO	Blood	Positive(+) 1.72	Negative(-) 0.09	Negative(-) 0.23	Negative(-) 0.10	Positive(+) 2.77
20151126CCB359	Outpatient	F	49	FUO	Blood		Negative(-) 0.10			Positive(+) 3.45
20150722CCB245	Outpatient	M	49	FUO	Blood		Negative(-) 0.16	Negative(-) 0.32	Negative(-) 0.18	Positive(+) 4.80
20150310CCB098	Outpatient	F	49	FUO	Blood	Positive(+) 5.29	Negative(-) 0.10	Negative(-) 0.72		Positive(+) 6.61
20150313CCB138	Outpatient	M	49	FUO	Blood	Positive(+) 5.53	Negative(-) 0.25	Negative(-) 0.57	Negative(-) 0.39	Positive(+) 7.68
20150804CCB048	Inpatient	F	49	FUO	Blood			Positive(+) 1.41	Equivocal 1.08
20150504CCB033	Inpatient	M	49	FUO	Blood			Negative(-) 0.36	Negative(-) 0.24
20151023CCB240	Inpatient	F	49	FUO	Blood	Positive(+) 7.32	Negative(-) 0.27		Negative(-) 0.27
20161010CCB052	Outpatient	M	49	FUO	Blood		Negative(-) 0.36	Negative(-) 0.76	Negative(-) 0.32
20160222CCB207	Inpatient	F	49	FUO	Blood		Negative(-) 0.48	Equivocal 0.97	Negative(-) 0.41
20170527CCB252	Inpatient	M	49	FUO	Blood		Equivocal 0.942
20150227CCB232	Outpatient	F	49	FUO	Blood		Equivocal 1.05
20150814CCB209	Inpatient	F	49	FUO	Blood		Negative(-) 0.12
20160511CCB105	Outpatient	M	49	FUO	Blood		Negative(-) 0.15
20151230CCB449	Inpatient	M	49	FUO	Blood		Negative(-) 0.26
20130903CCB116	Inpatient	F	49	FUO	Blood	Positive(+) 4.93
20170710CCB069	Outpatient	F	49	FUO	Blood		Positive(+) 1.693
20150820CCB264	Inpatient	F	50	FUO	Blood	Positive(+) 4.63	Negative(-) 0.17	Positive(+) 1.14	Positive(+) 1.15	Positive(+) 5.28
20160113CCB174	Inpatient	F	50	FUO	Blood	Positive(+) 3.67	Negative(-) 0.12	Negative(-) 0.42	Negative(-) 0.24
20150728CCB326	Outpatient	F	50	FUO	Blood		Negative(-) 0.12	Negative(-) 0.61	Negative(-) 0.26
20150512CCB126	Outpatient	F	50	FUO	Blood		Positive(+) 3.07	Negative(-) 0.45
20160413CCB108	Inpatient	F	50	FUO	Blood	Positive(+) 3.06	Negative(-) 0.18	Negative(-) 0.56
20130903CCB133	Inpatient	M	50	FUO	Blood	Positive(+) 3.33	Negative(-) 0.48
20150216CCB170	Inpatient	M	50	FUO	Blood		Negative(-) 0.06
20160622CCB165	Outpatient	F	50	FUO	Blood		Negative(-) 0.08
20170405CCB008	Outpatient	F	50	FUO	Blood		Negative(-) 0.114
20151216CCB225	Outpatient	M	50	FUO	Blood		Negative(-) 0.12
20160205CCB099	Outpatient	F	50	FUO	Blood		Negative(-) 0.13
20160303CCB020	Inpatient	M	50	FUO	Blood		Negative(-) 0.13
20170207CCB045	Inpatient	F	50	FUO	Blood		Negative(-) 0.13
20150203CCB020	Inpatient	F	50	FUO	Blood		Negative(-) 0.16
20141016CCB087	Inpatient	M	50	FUO	Blood		Negative(-) 0.24
20150806CCB087	Inpatient	F	50	FUO	Blood		Negative(-) 0.34
20141104CCB040	Inpatient	F	50	FUO	Blood		Negative(-) 0.61
20150923CCB178	Outpatient	F	50	FUO	Blood		Negative(-) 0.74
20170301CCB241	Outpatient	M	50	FUO	Blood		Negative(-) 0.74
20161207CCB042	Outpatient	F	51	FUO	Blood	Positive(+) 3.85	Negative(-) 0.41	Negative(-) 0.25	Negative(-) 0.15	Positive(+) 1.93
20170420CCB170	Outpatient	M	51	FUO	Blood	Positive(+) 4.118	Positive(+) 1.178			Positive(+) 2.510
20150812CCB149	Inpatient	M	51	FUO	Blood	Positive(+) 8.00	Negative(-) 0.06	Equivocal 0.92	Equivocal 0.87	Positive(+) 3.01
20160620CCB132	Inpatient	F	51	FUO	Blood	Positive(+) 6.58	Negative(-) 0.08	Equivocal 0.93	Negative(-) 0.59	Positive(+) 3.43
20160803CCB039	Outpatient	M	51	FUO	Blood		Negative(-) 0.79	Equivocal 0.87		Positive(+) 4.64
20150907CCB002	Outpatient	F	51	FUO	Blood	Positive(+) 5.44	Negative(-) 0.19	Negative(-) 0.69	Equivocal 0.81
20141030CCB226	Outpatient	M	51	FUO	Blood		Negative(-) 0.18	Negative(-) 0.23	Negative(-) 0.10
20151015CCB125	Outpatient	M	51	FUO	Blood		Negative(-) 0.18	Negative(-) 0.73	Negative(-) 0.24
20160927CCB204	Outpatient	M	51	FUO	Blood	Positive(+) 4.09	Negative(-) 0.04	Negative(-) 0.47	Negative(-) 0.34
20170405CCB001	Inpatient	M	51	FUO	Blood	Equivocal 1.035	Negative(-) 0.246	Negative(-) 0.421	Negative(-) 0.345
20160714CCB139	Inpatient	F	51	FUO	Blood	Positive(+) 7.29	Negative(-) 0.16	Positive(+) 4.34	Positive(+) 1.28
20160614CCB088	Inpatient	M	51	FUO	Blood	Positive(+) 5.07	Negative(-) 0.07
20150605CCB092	Inpatient	F	51	FUO	Blood		Negative(-) 0.11
20170724CCB193	Inpatient	M	51	FUO	Blood		Negative(-) 0.149
20150306CCB076	Inpatient	M	51	FUO	Blood		Negative(-) 0.16
20150617CCB244	Inpatient	M	51	FUO	Blood		Negative(-) 0.17
20140826CCB369	Inpatient	F	51	FUO	Blood		Negative(-) 0.23
20160612CCB051	Inpatient	F	51	FUO	Blood		Negative(-) 0.25
20140812CCB255	Inpatient	F	51	FUO	Blood		Negative(-) 0.35
20141230CCB272	Inpatient	M	51	FUO	Blood		Negative(-) 0.47
20150828CCB356	Inpatient	F	51	FUO	Blood	Positive(+) 6.53	Negative(-) 0.55
20160927CCB214	Outpatient	F	52	FUO	Blood	Positive(+) 2.62	Negative(-) 0.10	Negative(-) 0.04	Negative(-) 0.03	Equivocal 0.94
20161125CCB230	Outpatient	M	52	FUO	Blood		Negative(-) 0.19			Positive(+) 1.50
20161115CCB124	Inpatient	F	52	FUO	Blood	Positive(+) 1.72	Negative(-) 0.58	Negative(-) 0.36	Negative(-) 0.16	Positive(+) 2.80
20150810CCB112	Outpatient	F	52	FUO	Blood	Positive(+) 5.42	Negative(-) 0.03	Negative(-) 0.24	Negative(-) 0.18	Positive(+) 3.82
20160519CCB165	Inpatient	M	52	FUO	Blood	Positive(+) 4.29	Negative(-) 0.43	Negative(-) 0.57	Negative(-) 0.34	Positive(+) 4.22
20161116CCB150	Inpatient	F	52	FUO	Blood	Positive(+) 5.53	Negative(-) 0.52	Positive(+) 1.68	Negative(-) 0.30	Positive(+) 4.54
20160111CCB127	Inpatient	M	52	FUO	Blood	Positive(+) 5.95	Negative(-) 0.04	Positive(+) 1.81	Equivocal 0.90	Positive(+) 4.99
20151110CCB117	Inpatient	M	52	FUO	Blood	Positive(+) 3.58	Negative(-) 0.09	Equivocal 0.98	Equivocal 0.86	Positive(+) 5.00
20150421CCB235	Inpatient	F	52	FUO	Blood					Positive(+) 6.44
20141219CCB194	Outpatient	M	52	FUO	Blood	Positive(+) 5.14	Positive(+) 1.58			Positive(+) 7.89
20170309CCB029	Outpatient	M	52	FUO	Blood	Positive(+) 3.29	Negative(-) 0.09	Positive(+) 1.13	Equivocal 0.94
20160317CCB265	Outpatient	F	52	FUO	Blood	Positive(+) 2.67	Negative(-) 0.11	Negative(-) 0.14	Negative(-) 0.12
20140826CCB059	Inpatient	F	52	FUO	Blood	Positive(+) 5.30	Negative(-) 0.08	Negative(-) 0.28	Negative(-) 0.15
20150901CCB375	Outpatient	M	52	FUO	Blood	Positive(+) 4.59	Negative(-) 0.07	Negative(-) 0.42	Negative(-) 0.25
20141118CCB130	Inpatient	M	52	FUO	Blood		Negative(-) 0.31	Positive(+) 1.15	Negative(-) 0.26
20150429CCB338	Inpatient	F	52	FUO	Blood		Negative(-) 0.21	Positive(+) 2.36	Negative(-) 0.29
20160201CCB010	Inpatient	M	52	FUO	Blood	Positive(+) 5.02	Negative(-) 0.07	Negative(-) 0.80	Negative(-) 0.47
20140617CCB379	Inpatient	F	52	FUO	Blood			Negative(-) 0.55	Positive(+) 4.47
20151019CCB149	Inpatient	M	52	FUO	Blood		Negative(-) 0.07	Equivocal 0.97
20150528CCB332	Outpatient	M	52	FUO	Blood		Negative(-) 0.12	Positive(+) 1.27
20151218CCB286	Inpatient	M	52	FUO	Blood	Equivocal 1.03	Negative(-) 0.07
20141115CCB109	Outpatient	M	52	FUO	Blood		Negative(-) 0.10
20151010CCB047	Inpatient	F	52	FUO	Blood		Negative(-) 0.21
20160815CCB140	Outpatient	M	52	FUO	Blood		Negative(-) 0.27
20170118CCB157	Outpatient	M	52	FUO	Blood		Negative(-) 0.56			Positive(+) 6.18
20150820CCB261	Outpatient	M	52	FUO	Blood	Positive(+) 6.58	Negative(-) 0.19	Negative(-) 0.28	Negative(-) 0.21
20140826CCB113	Outpatient	F	53	FUO	Blood	Equivocal 0.93	Negative(-) 0.08	Negative(-) 0.09	Negative(-) 0.10	Negative(-) 0.63
20170706CCB044	Outpatient	M	53	FUO	Blood	Positive(+) 1.725	Negative(-) 0.127	Negative(-) 0.632	Positive(+) 2.651	Positive(+) 1.607
20160321CCB269	Outpatient	M	53	FUO	Blood	Positive(+) 4.80	Negative(-) 0.16	Negative(-) 0.68	Positive(+) 1.34	Positive(+) 2.61
20151218CCB283	Inpatient	F	53	FUO	Blood	Positive(+) 7.03	Negative(-) 0.19	Negative(-) 0.57	Negative(-) 0.38	Positive(+) 4.06
20170508CCB053	Outpatient	F	53	FUO	Blood	Positive(+) 5.172	Negative(-) 0.196	Positive(+) 1.154	Equivocal 0.867	Positive(+) 5.378
20160331CCB417	Inpatient	F	53	FUO	Blood	Positive(+) 4.50	Negative(-) 0.18	Negative(-) 0.64	Negative(-) 0.21
20160104CCB004	Inpatient	M	53	FUO	Blood	Positive(+) 4.42	Negative(-) 0.05	Negative(-) 0.37	Negative(-) 0.23
20160607CCB002	Inpatient	M	53	FUO	Blood	Positive(+) 4.83	Negative(-) 0.15	Negative(-) 0.78	Negative(-) 0.29
20160927CCB210	Inpatient	F	53	FUO	Blood	Positive(+) 3.56	Negative(-) 0.17	Negative(-) 0.53	Negative(-) 0.30
20160113CCB190	Inpatient	F	53	FUO	Blood	Positive(+) 5.11	Negative(-) 0.12		Negative(-) 0.41
20151029CCB291	Outpatient	F	53	FUO	Blood		Negative(-) 0.32	Positive(+) 3.86	Negative(-) 0.50
20160411CCB060	Inpatient	M	53	FUO	Blood	Positive(+) 4.44	Negative(-) 0.10	Equivocal 0.84	Positive(+) 1.27
20140902CCB211	Inpatient	F	53	FUO	Blood	Equivocal 0.84	Negative(-) 0.04
20160111CCB138	Inpatient	M	53	FUO	Blood		Negative(-) 0.04
20150127CCB268	Outpatient	F	53	FUO	Blood		Negative(-) 0.22
20161012CCB070	Inpatient	F	53	FUO	Blood		Negative(-) 0.22
20141202CCB026	Outpatient	M	53	FUO	Blood		Negative(-) 0.53
20160315CCB184	Outpatient	F	53	FUO	Blood		Negative(-) 0.09	Positive(+) 2.03	Positive(+) 3.84
20160906CCB023	Inpatient	F	54	FUO	Blood	Positive(+) 3.28	Negative(-) 0.07	Negative(-) 0.13	Negative(-) 0.10	Positive(+) 1.97
20160823CCB231	Inpatient	F	54	FUO	Blood					Positive(+) 2.06
20150720CCB200	Outpatient	F	54	FUO	Blood		Negative(-) 0.05	Negative(-) 0.20	Negative(-) 0.13	Positive(+) 5.49
20160921CCB158	Inpatient	M	54	FUO	Blood	Positive(+) 1.62	Negative(-) 0.05	Negative(-) 0.26	Negative(-) 0.10
20150709CCB103	Inpatient	F	54	FUO	Blood		Negative(-) 0.08	Negative(-) 0.25	Negative(-) 0.20
20160301CCB352	Outpatient	F	54	FUO	Blood		Negative(-) 0.22	Negative(-) 0.47	Negative(-) 0.31
20160811CCB100	Inpatient	F	54	FUO	Blood	Positive(+) 2.09	Negative(-) 0.17	Negative(-) 0.55	Negative(-) 0.34
20141223CCB200	Outpatient	M	54	FUO	Blood	Positive(+) 2.51	Negative(-) 0.11	Negative(-) 0.33	Negative(-) 0.36
20150720CCB185	Inpatient	F	54	FUO	Blood	Positive(+) 7.37	Negative(-) 0.07	Equivocal 1.01	Positive(+) 1.30
20161018CCB126	Outpatient	M	54	FUO	Blood		Negative(-) 0.48	Negative(-) 0.44	Positive(+) 4.59
20160720CCB192	Inpatient	M	54	FUO	Blood	Positive(+) 4.49	Negative(-) 0.11	Negative(-) 0.37
20140729CCB434	Inpatient	M	54	FUO	Blood		Negative(-) 0.08
20170605CCB020	Outpatient	M	54	FUO	Blood		Negative(-) 0.095
20140828CCB392	Inpatient	M	54	FUO	Blood		Negative(-) 0.10
20150526CCB298	Outpatient	M	54	FUO	Blood		Negative(-) 0.14
20140610CCB267	Inpatient	F	54	FUO	Blood		Negative(-) 0.14
20160329CCB391	Inpatient	M	54	FUO	Blood		Negative(-) 0.15
20160503CCB025	Inpatient	M	54	FUO	Blood		Negative(-) 0.16
20150617CCB223	Inpatient	F	54	FUO	Blood	Positive(+) 6.73	Negative(-) 0.20
20140909CCB272	Outpatient	M	54	FUO	Blood		Negative(-) 0.33
20170329CCB194	Inpatient	F	54	FUO	Blood		Positive(+) 1.32
20151116CCB190	Inpatient	F	55	FUO	Blood	Positive(+) 5.55	Negative(-) 0.09	Negative(-) 0.30	Negative(-) 0.18	Positive(+) 3.30
20160405CCB005	Inpatient	M	55	FUO	Blood	Positive(+) 6.82	Negative(-) 0.59	Negative(-) 0.42	Negative(-) 0.48	Positive(+) 3.33
20160426CCB222	Inpatient	M	55	FUO	Blood	Positive(+) 6.78	Negative(-) 0.07	Negative(-) 0.32	Negative(-) 0.16	Positive(+) 4.22
20150720CCB182	Inpatient	F	55	FUO	Blood	Positive(+) 1.54	Negative(-) 0.24	Negative(-) 0.30	Negative(-) 0.14
20140828CCB066	Outpatient	F	55	FUO	Blood	Positive(+) 2.72	Negative(-) 0.11	Negative(-) 0.46	Negative(-) 0.20
20141023CCB150	Outpatient	F	55	FUO	Blood	Positive(+) 2.18	Positive(+) 1.92	Negative(-) 0.54	Negative(-) 0.28
20170221CCB155	Outpatient	F	55	FUO	Blood	Positive(+) 5.46	Negative(-) 0.35	Negative(-) 0.62	Negative(-) 0.30
20160811CCB119	Inpatient	F	55	FUO	Blood	Positive(+) 5.05		Negative(-) 0.75	Negative(-) 0.34
20140701CCB012	Outpatient	M	55	FUO	Blood	Positive(+) 5.39	Negative(-) 0.22	Negative(-) 0.52	Negative(-) 0.39
[truncated: 9,123 more rows]

## Sheet: CSF
Laboratory number	Source of Sample	Sex	Age	Clinical diagnosis	Sample type	VCA IgG	VCA IgM	VCA IgA	EAD IgA	EBNA1 IgG
20141216CCB164	Outpatient	M	3	CNS neuropathy	CSF	Negative(-) 0.05
20170327CCB180	Inpatient	M	6	CNS neuropathy	CSF	Negative(-) 0.07	Negative(-) 0.05	Negative(-) 0.05	Negative(-) 0.04
20161121CCB165	Inpatient	F	10	CNS neuropathy	CSF	Negative(-) 0.07	Negative(-) 0.03	Negative(-) 0.08	Negative(-) 0.04
20140627CCB498	Inpatient	F	11	CNS neuropathy	CSF		Negative(-) 0.04
20130903CCB026	Inpatient	F	13	CNS neuropathy	CSF	Negative(-) 0.17	Negative(-) 0.01	Negative(-) 0.02	Negative(-) 0.02
20170519CCB151	Outpatient	F	13	CNS neuropathy	CSF	Negative(-) 0.548	Negative(-) 0.071	Negative(-) 0.094	Negative(-) 0.068
20150611CCB170	Inpatient	M	13	CNS neuropathy	CSF	Negative(-) 0.22	Negative(-) 0.04	Negative(-) 0.05	Negative(-) 0.03
20160622CCB180	Inpatient	F	13	CNS neuropathy	CSF	Positive(+) 1.91	Negative(-) 0.06	Negative(-) 0.10	Negative(-) 0.14
20170321CCB132	Outpatient	M	13	CNS neuropathy	CSF	Negative(-) 0.27	Negative(-) 0.06	Negative(-) 0.10	Negative(-) 0.06
20160120CCB310	Inpatient	M	14	CNS neuropathy	CSF	Negative(-) 0.06	Negative(-) 0.04	Negative(-) 0.04	Negative(-) 0.03
20150619CCB272	Outpatient	F	14	CNS neuropathy	CSF	Negative(-) 0.34	Negative(-) 0.04	Negative(-) 0.05	Negative(-) 0.04
20150923CCB198	Inpatient	M	15	CNS neuropathy	CSF	Negative(-) 0.35	Negative(-) 0.05	Negative(-) 0.05	Negative(-) 0.06
20150212CCB111	Inpatient	M	15	CNS neuropathy	CSF	Negative(-) 0.05	Negative(-) 0.03	Negative(-) 0.04	Negative(-) 0.04
20150227CCB246	Outpatient	F	16	CNS neuropathy	CSF	Negative(-) 0.05	Negative(-) 0.03	Negative(-) 0.05	Negative(-) 0.03
20151124CCB340	Inpatient	F	16	CNS neuropathy	CSF	Negative(-) 0.32	Negative(-) 0.03	Negative(-) 0.07	Negative(-) 0.05
20150508CCB084	Outpatient	M	16	CNS neuropathy	CSF	Positive(+) 1.97	Negative(-) 0.06	Negative(-) 0.09	Negative(-) 0.14
20150724CCB301	Outpatient	M	16	CNS neuropathy	CSF		Negative(-) 0.06
20150611CCB171	Inpatient	F	17	CNS neuropathy	CSF	Negative(-) 0.14	Negative(-) 0.04	Negative(-) 0.04	Negative(-) 0.03
20150810CCB129	Inpatient	F	17	CNS neuropathy	CSF	Negative(-) 0.15	Negative(-) 0.03	Negative(-) 0.06	Negative(-) 0.05
20160222CCB232	Inpatient	F	17	CNS neuropathy	CSF	Negative(-) 0.28	Negative(-) 0.13
20150804CCB055	Inpatient	M	17	CNS neuropathy	CSF	Negative(-) 0.11	Negative(-) 0.05	Negative(-) 0.04	Negative(-) 0.04
20150619CCB271	Inpatient	M	18	CNS neuropathy	CSF	Negative(-) 0.23	Negative(-) 0.06	Negative(-) 0.05	Negative(-) 0.04
20140606CCB028	Inpatient	F	18	CNS neuropathy	CSF	Negative(-) 0.09	Negative(-) 0.07	Negative(-) 0.09	Negative(-) 0.07
20150402CCB034	Outpatient	M	18	CNS neuropathy	CSF		Negative(-) 0.05
20160505CCB035	Inpatient	M	18	CNS neuropathy	CSF	Negative(-) 0.18	Negative(-) 0.07
20150227CCB245	Inpatient	M	18	CNS neuropathy	CSF	Negative(-) 0.16	Negative(-) 0.03	Negative(-) 0.05	Negative(-) 0.02
20161109CCB066	Inpatient	M	18	CNS neuropathy	CSF	Negative(-) 0.15	Negative(-) 0.07	Negative(-) 0.07	Negative(-) 0.06
20150806CCB099	Inpatient	M	18	CNS neuropathy	CSF	Negative(-) 0.17	Negative(-) 0.06
20161020CCB158	Inpatient	M	19	CNS neuropathy	CSF	Negative(-) 0.54	Negative(-) 0.05	Negative(-) 0.05	Negative(-) 0.04
20150722CCB260	Outpatient	F	20	CNS neuropathy	CSF		Negative(-) 0.06
20150915CCB110	Outpatient	M	20	CNS neuropathy	CSF	Negative(-) 0.63	Negative(-) 0.06	Negative(-) 0.07	Negative(-) 0.07
20150506CCB043	Inpatient	M	20	CNS neuropathy	CSF	Negative(-) 0.34	Negative(-) 0.05	Negative(-) 0.07	Negative(-) 0.06
20150508CCB081	Inpatient	M	20	CNS neuropathy	CSF	Negative(-) 0.18	Negative(-) 0.06	Negative(-) 0.08	Negative(-) 0.04
20141115CCB114	Inpatient	F	20	CNS neuropathy	CSF		Negative(-) 0.04
20141118CCB150	Inpatient	F	20	CNS neuropathy	CSF		Negative(-) 0.05
20160622CCB184	Outpatient	F	21	CNS neuropathy	CSF		Negative(-) 0.05
20150605CCB106	Outpatient	M	21	CNS neuropathy	CSF	Positive(+) 3.76	Negative(-) 0.06	Negative(-) 0.11	Negative(-) 0.06
20150306CCB044	Outpatient	M	21	CNS neuropathy	CSF	Positive(+) 3.42	Negative(-) 0.04	Negative(-) 0.17	Negative(-) 0.06
20160906CCB039	Outpatient	F	21	CNS neuropathy	CSF		Negative(-) 0.04
20150127CCB241	Inpatient	M	21	CNS neuropathy	CSF	Positive(+) 3.05	Negative(-) 0.04	Negative(-) 0.11	Negative(-) 0.05
20141223CCB199	Inpatient	M	21	CNS neuropathy	CSF	Positive(+) 4.28	Negative(-) 0.04	Negative(-) 0.11	Negative(-) 0.05
20150106CCB051	Inpatient	M	21	CNS neuropathy	CSF	Positive(+) 2.73
20151112CCB176	Inpatient	M	22	CNS neuropathy	CSF		Negative(-) 0.04
20150624CCB315	Outpatient	F	22	CNS neuropathy	CSF	Negative(-) 0.12	Negative(-) 0.06	Negative(-) 0.10	Negative(-) 0.05
20150603CCB066	Outpatient	M	22	CNS neuropathy	CSF	Negative(-) 0.12	Negative(-) 0.12	Negative(-) 0.08	Negative(-) 0.06
20160628CCB239	Inpatient	M	22	CNS neuropathy	CSF		Negative(-) 0.02
20160720CCB199	Inpatient	M	22	CNS neuropathy	CSF		Negative(-) 0.04
20140923CCB071	Inpatient	M	22	CNS neuropathy	CSF		Negative(-) 0.05	Negative(-) 0.03	Negative(-) 0.03
20150116CCB143	Inpatient	F	22	CNS neuropathy	CSF	Negative(-) 0.12	Negative(-) 0.04
20150626CCB395	Inpatient	M	22	CNS neuropathy	CSF	Negative(-) 0.16	Negative(-) 0.09	Negative(-) 0.05	Negative(-) 0.04
20150713CCB134	Inpatient	F	22	CNS neuropathy	CSF	Negative(-) 0.12	Negative(-) 0.05	Negative(-) 0.07	Negative(-) 0.05
20140722CCB391	Inpatient	M	22	CNS neuropathy	CSF		Negative(-) 0.03
20140708CCB274	Outpatient	M	22	CNS neuropathy	CSF	Negative(-) 0.32	Negative(-) 0.04
20160111CCB171	Inpatient	F	22	CNS neuropathy	CSF	Negative(-) 0.08	Negative(-) 0.04
20161101CCB025	Inpatient	F	22	CNS neuropathy	CSF	Positive(+) 3.83	Negative(-) 0.04	Negative(-) 0.05	Negative(-) 0.04
20150605CCB110	Inpatient	F	23	CNS neuropathy	CSF	Negative(-) 0.15	Negative(-) 0.03
20161111CCB092	Inpatient	F	23	CNS neuropathy	CSF	Negative(-) 0.68	Negative(-) 0.11	Negative(-) 0.07	Negative(-) 0.04
20150626CCB398	Inpatient	F	23	CNS neuropathy	CSF	Negative(-) 0.20	Negative(-) 0.06
20170710CCB079	Inpatient	M	24	CNS neuropathy	CSF	Negative(-) 0.161	Negative(-) 0.068	Negative(-) 0.076
20160106CCB100	Inpatient	F	24	CNS neuropathy	CSF	Negative(-) 0.19	Negative(-) 0.01
20150818CCB247	Inpatient	F	24	CNS neuropathy	CSF	Negative(-) 0.36	Negative(-) 0.04	Negative(-) 0.07	Negative(-) 0.06
20161020CCB159	Inpatient	F	24	CNS neuropathy	CSF	Negative(-) 0.13	Negative(-) 0.05
20150423CCB241	Outpatient	F	24	CNS neuropathy	CSF	Negative(-) 0.15	Negative(-) 0.06	Negative(-) 0.07	Negative(-) 0.05
20141016CCB090	Inpatient	F	24	CNS neuropathy	CSF		Negative(-) 0.06
20140814CCB021	Inpatient	F	25	CNS neuropathy	CSF	Negative(-) 0.25	Negative(-) 0.03	Negative(-) 0.04	Negative(-) 0.04
20150810CCB128	Outpatient	F	25	CNS neuropathy	CSF	Negative(-) 0.35	Negative(-) 0.04	Negative(-) 0.09	Negative(-) 0.06
20161008CCB027	Outpatient	M	25	CNS neuropathy	CSF		Negative(-) 0.04	Negative(-) 0.13
20160405CCB032	Inpatient	M	26	CNS neuropathy	CSF		Negative(-) 0.09
20150514CCB172	Inpatient	F	26	CNS neuropathy	CSF	Negative(-) 0.16	Negative(-) 0.04	Negative(-) 0.09	Negative(-) 0.06
20150106CCB028	Outpatient	M	26	CNS neuropathy	CSF	Negative(-) 0.32	Negative(-) 0.04	Negative(-) 0.10	Negative(-) 0.06
20161116CCB162	Inpatient	M	26	CNS neuropathy	CSF		Negative(-) 0.05
20141127CCB324	Inpatient	M	26	CNS neuropathy	CSF		Negative(-) 0.01
20170412CCB094	Inpatient	F	27	CNS neuropathy	CSF	Negative(-) 0.125	Negative(-) 0.065	Negative(-) 0.057	Negative(-) 0.038
20161024CCB183	Outpatient	F	27	CNS neuropathy	CSF		Negative(-) 0.05
20160815CCB121	Inpatient	F	28	CNS neuropathy	CSF	Negative(-) 0.18	Negative(-) 0.03	Negative(-) 0.04	Negative(-) 0.05
20140819CCB030	Inpatient	M	28	CNS neuropathy	CSF	Negative(-) 0.63	Negative(-) 0.06	Negative(-) 0.06	Negative(-) 0.05
20140527CCB014	Inpatient	M	28	CNS neuropathy	CSF	Negative(-) 0.11	Negative(-) 0.04	Negative(-) 0.09	Negative(-) 0.04
20140617CCB388	Inpatient	M	28	CNS neuropathy	CSF	Negative(-) 0.14	Negative(-) 0.06	Negative(-) 0.05
20151013CCB101	Inpatient	M	28	CNS neuropathy	CSF	Positive(+) 1.62	Negative(-) 0.07
20151104CCB060	Inpatient	M	28	CNS neuropathy	CSF	Positive(+) 1.45	Negative(-) 0.23
20160914CCB117	Inpatient	M	29	CNS neuropathy	CSF	Negative(-) 0.11	Negative(-) 0.06	Negative(-) 0.05	Negative(-) 0.05
20160914CCB118	Inpatient	M	29	CNS neuropathy	CSF	Negative(-) 0.23	Negative(-) 0.06	Negative(-) 0.07	Negative(-) 0.05
20150611CCB172	Inpatient	M	29	CNS neuropathy	CSF	Negative(-) 0.12	Negative(-) 0.04	Negative(-) 0.04	Negative(-) 0.03
20150713CCB135	Inpatient	M	29	CNS neuropathy	CSF		Negative(-) 0.06	Negative(-) 0.16	Negative(-) 0.07
20160418CCB146	Inpatient	M	29	CNS neuropathy	CSF	Negative(-) 0.34	Negative(-) 0.04	Negative(-) 0.06	Negative(-) 0.06
20160303CCB049	Inpatient	M	30	CNS neuropathy	CSF		Negative(-) 0.08
20141021CCB148	Inpatient	F	30	CNS neuropathy	CSF				Negative(-) 0.02
20150303CCB046	Inpatient	M	31	CNS neuropathy	CSF	Negative(-) 0.14	Negative(-) 0.02	Negative(-) 0.07	Negative(-) 0.03
20150512CCB137	Inpatient	M	32	CNS neuropathy	CSF	Negative(-) 0.41	Negative(-) 0.06	Negative(-) 0.11	Negative(-) 0.07
20150617CCB243	Inpatient	M	32	CNS neuropathy	CSF	Negative(-) 0.14	Negative(-) 0.05	Negative(-) 0.06	Negative(-) 0.05
20150702CCB480	Inpatient	M	32	CNS neuropathy	CSF	Negative(-) 0.18	Negative(-) 0.04	Negative(-) 0.07	Negative(-) 0.04
20150522CCB272	Inpatient	M	32	CNS neuropathy	CSF	Negative(-) 0.25	Negative(-) 0.07	Negative(-) 0.17	Negative(-) 0.07
20150713CCB136	Outpatient	F	32	CNS neuropathy	CSF				Negative(-) 0.07
20160224CCB266	Inpatient	F	32	CNS neuropathy	CSF	Positive(+) 3.50	Negative(-) 0.05	Negative(-) 0.14	Negative(-) 0.10
20140523CCB113	Inpatient	M	33	CNS neuropathy	CSF	Negative(-) 0.79	Negative(-) 0.07
20150203CCB038	Inpatient	M	33	CNS neuropathy	CSF		Negative(-) 0.04
20160126CCB400	Inpatient	M	33	CNS neuropathy	CSF	Negative(-) 0.20	Negative(-) 0.03
20150707CCB067	Inpatient	M	33	CNS neuropathy	CSF	Negative(-) 0.20	Negative(-) 0.05	Negative(-) 0.07	Negative(-) 0.06
20160215CCB134	Inpatient	M	34	CNS neuropathy	CSF	Negative(-) 0.50	Negative(-) 0.04
20150724CCB295	Inpatient	F	34	CNS neuropathy	CSF	Negative(-) 0.18	Negative(-) 0.05	Negative(-) 0.05	Negative(-) 0.05
20150812CCB178	Inpatient	M	34	CNS neuropathy	CSF		Negative(-) 0.04	Negative(-) 0.05	Negative(-) 0.05
20150413CCB156	Inpatient	M	34	CNS neuropathy	CSF	Negative(-) 0.38	Negative(-) 0.05	Negative(-) 0.06	Negative(-) 0.04
20150331CCB352	Inpatient	M	34	CNS neuropathy	CSF	Negative(-) 0.18	Negative(-) 0.06	Negative(-) 0.08	Negative(-) 0.05
20160712CCB125	Inpatient	M	34	CNS neuropathy	CSF	Negative(-) 0.65	Negative(-) 0.04	Negative(-) 0.05	Negative(-) 0.04
20161028CCB239	Inpatient	F	34	CNS neuropathy	CSF	Negative(-) 0.39	Negative(-) 0.05
20161213CCB106	Inpatient	F	34	CNS neuropathy	CSF	Negative(-) 0.17	Negative(-) 0.02
20160413CCB116	Inpatient	M	34	CNS neuropathy	CSF	Negative(-) 0.17	Negative(-) 0.08	Negative(-) 0.11	Negative(-) 0.10
20160509CCB085	Inpatient	M	35	CNS neuropathy	CSF	Negative(-) 0.17	Negative(-) 0.08
20150909CCB053	Inpatient	M	35	CNS neuropathy	CSF	Negative(-) 0.19	Negative(-) 0.04	Negative(-) 0.05	Negative(-) 0.06
20150518CCB200	Outpatient	F	35	CNS neuropathy	CSF	Equivocal 0.95	Negative(-) 0.05	Negative(-) 0.05	Negative(-) 0.03
20150109CCB061	Outpatient	F	35	CNS neuropathy	CSF	Positive(+) 1.49	Negative(-) 0.10	Negative(-) 0.18	Negative(-) 0.13
20160921CCB170	Inpatient	M	35	CNS neuropathy	CSF		Negative(-) 0.05
20150303CCB047	Inpatient	F	35	CNS neuropathy	CSF	Negative(-) 0.26	Negative(-) 0.03
20150804CCB053	Outpatient	F	36	CNS neuropathy	CSF	Negative(-) 0.33
20160923CCB202	Inpatient	M	36	CNS neuropathy	CSF	Negative(-) 0.14	Negative(-) 0.08	Negative(-) 0.04	Negative(-) 0.04
20151010CCB068	Inpatient	F	36	CNS neuropathy	CSF	Negative(-) 0.18	Negative(-) 0.02	Negative(-) 0.03	Negative(-) 0.04
20150331CCB351	Inpatient	F	36	CNS neuropathy	CSF	Negative(-) 0.13	Negative(-) 0.06	Negative(-) 0.11	Negative(-) 0.08
20160831CCB305	Outpatient	M	37	CNS neuropathy	CSF		Negative(-) 0.04
20141202CCB030	Inpatient	F	37	CNS neuropathy	CSF		Negative(-) 0.05
20160929CCB252	Inpatient	F	37	CNS neuropathy	CSF	Negative(-) 0.25	Negative(-) 0.05	Negative(-) 0.05	Negative(-) 0.04
20170122CCB182	Inpatient	M	37	CNS neuropathy	CSF		Negative(-) 0.04
20140603CCB016	Inpatient	F	38	CNS neuropathy	CSF	Positive(+) 1.75	Negative(-) 0.05	Negative(-) 0.10	Negative(-) 0.09
20170112CCB106	Outpatient	M	38	CNS neuropathy	CSF		Negative(-) 0.04
20151102CCB030	Inpatient	M	38	CNS neuropathy	CSF		Negative(-) 0.07
20161008CCB028	Outpatient	M	38	CNS neuropathy	CSF		Negative(-) 0.04
20130903CCB002	Inpatient	F	38	CNS neuropathy	CSF	Negative(-) 0.17	Negative(-) 0.02	Negative(-) 0.03	Negative(-) 0.02
20160311CCB160	Inpatient	F	38	CNS neuropathy	CSF	Negative(-) 0.23	Negative(-) 0.05	Negative(-) 0.04	Negative(-) 0.05
20160603CCB340	Inpatient	M	38	CNS neuropathy	CSF	Equivocal 1.06	Negative(-) 0.10	Negative(-) 0.10
20140708CCB285	Inpatient	M	39	CNS neuropathy	CSF		Negative(-) 0.04
20150617CCB242	Outpatient	M	39	CNS neuropathy	CSF	Negative(-) 0.40	Negative(-) 0.05	Negative(-) 0.05	Negative(-) 0.06
20150715CCB168	Inpatient	M	39	CNS neuropathy	CSF	Negative(-) 0.59	Negative(-) 0.06	Negative(-) 0.06	Negative(-) 0.06
20150526CCB310	Outpatient	M	39	CNS neuropathy	CSF	Equivocal 0.83	Negative(-) 0.08	Negative(-) 0.10	Negative(-) 0.05
20150313CCB116	Inpatient	M	39	CNS neuropathy	CSF	Negative(-) 0.18	Negative(-) 0.04	Negative(-) 0.06	Negative(-) 0.03
20140916CCB046	Inpatient	M	40	CNS neuropathy	CSF	Negative(-) 0.50	Negative(-) 0.25	Negative(-) 0.07	Negative(-) 0.05
20150310CCB112	Inpatient	F	40	CNS neuropathy	CSF	Negative(-) 0.31	Negative(-) 0.06	Negative(-) 0.08	Negative(-) 0.07
20150123CCB214	Inpatient	M	40	CNS neuropathy	CSF	Negative(-) 0.23	Negative(-) 0.03
20160113CCB205	Inpatient	M	40	CNS neuropathy	CSF		Negative(-) 0.04	Negative(-) 0.05	Negative(-) 0.04
20170303CCB269	Inpatient	F	41	CNS neuropathy	CSF	Negative(-) 0.13	Negative(-) 0.09	Negative(-) 0.06
20160614CCB093	Inpatient	M	41	CNS neuropathy	CSF	Negative(-) 0.22	Negative(-) 0.06	Negative(-) 0.15	Negative(-) 0.06
20160601CCB308	Inpatient	M	41	CNS neuropathy	CSF	Equivocal 1.09	Negative(-) 0.05	Negative(-) 0.41	Negative(-) 0.07
20150619CCB268	Inpatient	M	41	CNS neuropathy	CSF	Negative(-) 0.18	Negative(-) 0.05	Negative(-) 0.06	Negative(-) 0.04
20150402CCB031	Inpatient	F	41	CNS neuropathy	CSF	Negative(-) 0.10	Negative(-) 0.07	Negative(-) 0.03	Negative(-) 0.03
20150130CCB303	Inpatient	F	41	CNS neuropathy	CSF	Negative(-) 0.15	Negative(-) 0.03
20150722CCB256	Inpatient	M	41	CNS neuropathy	CSF	Negative(-) 0.12	Negative(-) 0.06	Negative(-) 0.06	Negative(-) 0.05
20150605CCB107	Inpatient	M	42	CNS neuropathy	CSF	Negative(-) 0.11	Negative(-) 0.06	Negative(-) 0.05	Negative(-) 0.05
20150104CCB026	Outpatient	F	42	CNS neuropathy	CSF	Equivocal 0.96
20150707CCB072	Outpatient	F	42	CNS neuropathy	CSF		Negative(-) 0.05
20151202CCB068	Inpatient	F	42	CNS neuropathy	CSF	Negative(-) 0.29	Negative(-) 0.04
20150724CCB294	Inpatient	F	43	CNS neuropathy	CSF	Positive(+) 2.88	Negative(-) 0.08	Negative(-) 0.07	Negative(-) 0.15
20140729CCB076	Inpatient	M	43	CNS neuropathy	CSF	Negative(-) 0.17	Negative(-) 0.07	Negative(-) 0.05	Negative(-) 0.04
20170124CCB202	Inpatient	M	43	CNS neuropathy	CSF		Negative(-) 0.04
20150630CCB452	Outpatient	F	43	CNS neuropathy	CSF	Negative(-) 0.29	Negative(-) 0.05	Negative(-) 0.06	Negative(-) 0.04
20170412CCB095	Outpatient	M	44	CNS neuropathy	CSF	Positive(+) 3.436	Negative(-) 0.071
20150508CCB082	Outpatient	F	44	CNS neuropathy	CSF	Negative(-) 0.26	Negative(-) 0.06	Negative(-) 0.06	Negative(-) 0.05
20160224CCB265	Inpatient	M	44	CNS neuropathy	CSF	Positive(+) 1.48	Negative(-) 0.05	Negative(-) 0.06	Negative(-) 0.05
20150203CCB001	Inpatient	F	44	CNS neuropathy	CSF	Negative(-) 0.68	Negative(-) 0.03	Negative(-) 0.06	Negative(-) 0.06
20170527CCB224	Inpatient	M	44	CNS neuropathy	CSF	Negative(-) 0.254	Negative(-) 0.066		Negative(-) 0.043
20150909CCB054	Inpatient	F	44	CNS neuropathy	CSF	Negative(-) 0.27	Negative(-) 0.04	Negative(-) 0.04	Negative(-) 0.05
20161026CCB211	Inpatient	F	44	CNS neuropathy	CSF	Positive(+) 1.29	Negative(-) 0.05	Negative(-) 0.06	Negative(-) 0.04
20160718CCB159	Outpatient	M	45	CNS neuropathy	CSF	Negative(-) 0.12	Negative(-) 0.04
20160104CCB047	Inpatient	F	45	CNS neuropathy	CSF	Negative(-) 0.09	Negative(-) 0.04	Negative(-) 0.06	Negative(-) 0.08
20150911CCB083	Outpatient	F	45	CNS neuropathy	CSF	Positive(+) 1.12	Negative(-) 0.04	Negative(-) 0.07	Negative(-) 0.05
20140710CCB045	Inpatient	M	45	CNS neuropathy	CSF	Negative(-) 0.20	Negative(-) 0.05	Negative(-) 0.06	Negative(-) 0.04
20150818CCB248	Inpatient	M	46	CNS neuropathy	CSF	Equivocal 1.02	Negative(-) 0.06	Negative(-) 0.10	Negative(-) 0.06
20170410CCB052	Outpatient	F	46	CNS neuropathy	CSF		Negative(-) 0.042
20160422CCB172	Inpatient	F	46	CNS neuropathy	CSF	Negative(-) 0.43	Negative(-) 0.05	Negative(-) 0.19	Negative(-) 0.21
20170718CCB122	Inpatient	F	47	CNS neuropathy	CSF	Positive(+) 1.836	Negative(-) 0.061	Negative(-) 0.139	Negative(-) 0.057
20160224CCB264	Outpatient	M	47	CNS neuropathy	CSF	Negative(-) 0.46	Negative(-) 0.04	Negative(-) 0.08	Negative(-) 0.05
20160519CCB181	Inpatient	F	47	CNS neuropathy	CSF	Negative(-) 0.77	Negative(-) 0.35
20160505CCB034	Inpatient	M	47	CNS neuropathy	CSF	Negative(-) 0.76	Negative(-) 0.06
20160803CCB016	Inpatient	F	47	CNS neuropathy	CSF	Negative(-) 0.70	Negative(-) 0.04		Negative(-) 0.05
20160712CCB126	Inpatient	M	47	CNS neuropathy	CSF	Positive(+) 1.94	Negative(-) 0.05	Negative(-) 0.06	Negative(-) 0.04
20170527CCB223	Inpatient	M	48	CNS neuropathy	CSF	Equivocal 0.876	Negative(-) 0.128	Negative(-) 0.252	Negative(-) 0.063
20150907CCB017	Outpatient	F	48	CNS neuropathy	CSF	Positive(+) 2.82	Negative(-) 0.06
20170712CCB094	Inpatient	M	48	CNS neuropathy	CSF	Positive(+) 1.331	Negative(-) 0.136	Negative(-) 0.271	Negative(-) 0.062
20170418CCB146	Inpatient	F	48	CNS neuropathy	CSF		Negative(-) 0.041	Negative(-) 0.078	Negative(-) 0.045
20151120CCB302	Inpatient	F	48	CNS neuropathy	CSF	Negative(-) 0.36	Negative(-) 0.03
20170607CCB036	Outpatient	F	48	CNS neuropathy	CSF		Negative(-) 0.051
20160809CCB088	Inpatient	M	49	CNS neuropathy	CSF		Negative(-) 0.06
20150528CCB334	Inpatient	M	49	CNS neuropathy	CSF	Equivocal 1.07	Negative(-) 0.07	Negative(-) 0.11	Negative(-) 0.05
20150514CCB173	Inpatient	M	49	CNS neuropathy	CSF	Positive(+) 1.52	Negative(-) 0.04	Negative(-) 0.15	Negative(-) 0.09
20160104CCB049	Inpatient	M	49	CNS neuropathy	CSF		Negative(-) 0.05
20160817CCB173	Inpatient	F	49	CNS neuropathy	CSF	Negative(-) 0.17	Negative(-) 0.05	Negative(-) 0.13	Negative(-) 0.05
20170209CCB051	Inpatient	M	50	CNS neuropathy	CSF	Positive(+) 2.49	Negative(-) 0.19	Negative(-) 0.65	Negative(-) 0.49
20150617CCB241	Inpatient	M	50	CNS neuropathy	CSF	Negative(-) 0.48	Negative(-) 0.05	Negative(-) 0.05	Negative(-) 0.05
20150324CCB290	Inpatient	M	51	CNS neuropathy	CSF	Negative(-) 0.51	Negative(-) 0.04	Negative(-) 0.08	Negative(-) 0.05
20150820CCB280	Inpatient	F	51	CNS neuropathy	CSF	Negative(-) 0.15	Negative(-) 0.04	Negative(-) 0.05	Negative(-) 0.04
20150317CCB195	Inpatient	M	52	CNS neuropathy	CSF	Positive(+) 1.29	Negative(-) 0.06	Negative(-) 0.08	Negative(-) 0.05
20141219CCB166	Inpatient	F	52	CNS neuropathy	CSF	Negative(-) 0.20	Negative(-) 0.04	Negative(-) 0.04	Negative(-) 0.04
20150611CCB168	Inpatient	M	52	CNS neuropathy	CSF	Negative(-) 0.36	Negative(-) 0.04	Negative(-) 0.08	Negative(-) 0.04
20150310CCB114	Inpatient	F	52	CNS neuropathy	CSF	Negative(-) 0.10	Negative(-) 0.04	Negative(-) 0.06	Negative(-) 0.04
20160612CCB060	Inpatient	M	52	CNS neuropathy	CSF	Negative(-) 0.17	Negative(-) 0.13	Negative(-) 0.07	Negative(-) 0.07
20151230CCB483	Outpatient	M	52	CNS neuropathy	CSF		Negative(-) 0.04
20170427CCB240	Inpatient	F	53	CNS neuropathy	CSF		Negative(-) 0.040
20160607CCB028	Outpatient	M	53	CNS neuropathy	CSF		Negative(-) 0.06
20160914CCB119	Outpatient	M	53	CNS neuropathy	CSF		Negative(-) 0.06
20150603CCB067	Outpatient	F	53	CNS neuropathy	CSF	Negative(-) 0.13	Negative(-) 0.05	Negative(-) 0.06	Negative(-) 0.05
20170601CCB270	Outpatient	M	53	CNS neuropathy	CSF		Negative(-) 0.061
20160712CCB124	Inpatient	M	53	CNS neuropathy	CSF	Negative(-) 0.49	Negative(-) 0.04	Negative(-) 0.03	Negative(-) 0.03
20160205CCB091	Inpatient	F	53	CNS neuropathy	CSF	Negative(-) 0.13	Negative(-) 0.02
20141115CCB118	Inpatient	M	53	CNS neuropathy	CSF	Positive(+) 1.93	Negative(-) 0.17	Negative(-) 0.13	Negative(-) 0.05
20140819CCB034	Inpatient	M	54	CNS neuropathy	CSF	Negative(-) 0.13	Negative(-) 0.06	Negative(-) 0.05	Negative(-) 0.05
20150212CCB110	Inpatient	M	55	CNS neuropathy	CSF	Negative(-) 0.34	Negative(-) 0.04	Negative(-) 0.05	Negative(-) 0.05
20151112CCB175	Inpatient	M	55	CNS neuropathy	CSF	Negative(-) 0.61	Negative(-) 0.05	Negative(-) 0.15	Negative(-) 0.06
20160104CCB048	Inpatient	F	55	CNS neuropathy	CSF	Negative(-) 0.13	Negative(-) 0.04	Negative(-) 0.05	Negative(-) 0.04
20150611CCB169	Inpatient	M	55	CNS neuropathy	CSF	Positive(+) 1.73	Negative(-) 0.05	Negative(-) 0.19	Negative(-) 0.09
20150603CCB065	Inpatient	M	55	CNS neuropathy	CSF	Positive(+) 2.08	Negative(-) 0.05	Negative(-) 0.27	Negative(-) 0.15
20160113CCB208	Inpatient	M	56	CNS neuropathy	CSF		Negative(-) 0.05
20150619CCB273	Outpatient	F	56	CNS neuropathy	CSF		Negative(-) 0.06
20160411CCB081	Inpatient	F	56	CNS neuropathy	CSF	Positive(+) 1.71	Negative(-) 0.07	Negative(-) 0.31	Negative(-) 0.17
20170116CCB139	Inpatient	F	56	CNS neuropathy	CSF	Negative(-) 0.16	Negative(-) 0.04
20170609CCB063	Outpatient	F	56	CNS neuropathy	CSF		Negative(-) 0.081
20160726CCB224	Inpatient	F	56	CNS neuropathy	CSF	Equivocal 0.88	Negative(-) 0.04	Negative(-) 0.05	Negative(-) 0.05
20170720CCB166	Inpatient	F	56	CNS neuropathy	CSF		Negative(-) 0.058
20161028CCB241	Inpatient	M	57	CNS neuropathy	CSF	Negative(-) 0.59		Negative(-) 0.07	Negative(-) 0.04
20140715CCB311	Outpatient	M	58	CNS neuropathy	CSF	Negative(-) 0.35
20150730CCB353	Inpatient	M	58	CNS neuropathy	CSF	Negative(-) 0.17	Negative(-) 0.05	Negative(-) 0.05	Negative(-) 0.04
20160523CCB213	Inpatient	F	58	CNS neuropathy	CSF	Negative(-) 0.48	Negative(-) 0.08
20150728CCB342	Inpatient	F	58	CNS neuropathy	CSF	Negative(-) 0.26	Negative(-) 0.05
20150707CCB070	Inpatient	F	58	CNS neuropathy	CSF	Negative(-) 0.14	Negative(-) 0.05	Negative(-) 0.06	Negative(-) 0.04
20160323CCB346	Outpatient	M	59	CNS neuropathy	CSF	Negative(-) 0.77	Negative(-) 0.07	Negative(-) 0.08	Negative(-) 0.07
20150210CCB081	Inpatient	M	59	CNS neuropathy	CSF	Negative(-) 0.39	Negative(-) 0.05	Negative(-) 0.06	Negative(-) 0.06
20151124CCB341	Inpatient	M	59	CNS neuropathy	CSF	Negative(-) 0.36	Negative(-) 0.04	Negative(-) 0.13
20170508CCB077	Inpatient	F	59	CNS neuropathy	CSF		Negative(-) 0.051
20160612CCB063	Inpatient	F	60	CNS neuropathy	CSF		Negative(-) 0.11
20161205CCB002	Inpatient	M	60	CNS neuropathy	CSF	Negative(-) 0.46	Negative(-) 0.03	Negative(-) 0.14	Negative(-) 0.11
20150901CCB393	Outpatient	F	60	CNS neuropathy	CSF		Negative(-) 0.08	Negative(-) 0.28	Negative(-) 0.09
20150720CCB220	Inpatient	F	60	CNS neuropathy	CSF	Negative(-) 0.66	Negative(-) 0.06	Negative(-) 0.04	Negative(-) 0.05
20160603CCB339	Inpatient	F	61	CNS neuropathy	CSF	Negative(-) 0.19	Negative(-) 0.08	Negative(-) 0.09	Negative(-) 0.06
20151210CCB166	Inpatient	M	61	CNS neuropathy	CSF	Negative(-) 0.30	Negative(-) 0.04	Negative(-) 0.05	Negative(-) 0.05
20160420CCB147	Inpatient	F	61	CNS neuropathy	CSF	Negative(-) 0.49	Negative(-) 0.04	Negative(-) 0.05	Negative(-) 0.06
20150317CCB196	Inpatient	F	61	CNS neuropathy	CSF	Negative(-) 0.39	Negative(-) 0.05	Negative(-) 0.05
20161026CCB210	Inpatient	F	63	CNS neuropathy	CSF	Negative(-) 0.25	Negative(-) 0.04	Negative(-) 0.06	Negative(-) 0.04
20170116CCB137	Inpatient	F	63	CNS neuropathy	CSF	Negative(-) 0.22	Negative(-) 0.04	Negative(-) 0.14	Negative(-) 0.07
20170527CCB256	Inpatient	M	63	CNS neuropathy	CSF		Negative(-) 0.062
20160624CCB199	Outpatient	M	64	CNS neuropathy	CSF		Negative(-) 0.06
20140923CCB072	Outpatient	F	64	CNS neuropathy	CSF	Negative(-) 0.29	Negative(-) 0.05	Negative(-) 0.03	Negative(-) 0.02
20160509CCB083	Inpatient	M	64	CNS neuropathy	CSF	Negative(-) 0.21	Negative(-) 0.11
20150722CCB257	Inpatient	M	64	CNS neuropathy	CSF	Negative(-) 0.23	Negative(-) 0.05	Negative(-) 0.05	Negative(-) 0.06
20150715CCB169	Inpatient	F	64	CNS neuropathy	CSF	Negative(-) 0.67	Negative(-) 0.06	Negative(-) 0.07	Negative(-) 0.06
20150907CCB016	Inpatient	F	64	CNS neuropathy	CSF		Negative(-) 0.05	Negative(-) 0.06	Negative(-) 0.07
20150605CCB108	Outpatient	M	64	CNS neuropathy	CSF	Negative(-) 0.55	Negative(-) 0.07	Negative(-) 0.07	Negative(-) 0.05
20160303CCB046	Inpatient	M	65	CNS neuropathy	CSF	Equivocal 0.99	Negative(-) 0.10	Negative(-) 0.06	Negative(-) 0.05
20151116CCB221	Inpatient	M	65	CNS neuropathy	CSF	Negative(-) 0.72	Negative(-) 0.04	Negative(-) 0.06	Negative(-) 0.04
20141230CCB258	Inpatient	M	65	CNS neuropathy	CSF	Positive(+) 1.25	Negative(-) 0.04	Negative(-) 0.22	Negative(-) 0.11
20150303CCB045	Inpatient	M	65	CNS neuropathy	CSF	Equivocal 0.99	Negative(-) 0.03	Negative(-) 0.22	Negative(-) 0.06
20170106CCB055	Inpatient	F	65	CNS neuropathy	CSF	Negative(-) 0.08	Negative(-) 0.06
20150824CCB306	Inpatient	F	66	CNS neuropathy	CSF		Negative(-) 0.11
20160906CCB037	Inpatient	M	67	CNS neuropathy	CSF	Negative(-) 0.20	Negative(-) 0.05	Negative(-) 0.32	Negative(-) 0.67
20150609CCB151	Outpatient	M	67	CNS neuropathy	CSF	Negative(-) 0.78			Negative(-) 0.08
20160718CCB158	Inpatient	F	68	CNS neuropathy	CSF	Equivocal 0.87	Negative(-) 0.05
20150804CCB054	Outpatient	F	69	CNS neuropathy	CSF	Negative(-) 0.08	Negative(-) 0.05
20150526CCB311	Inpatient	M	71	CNS neuropathy	CSF	Negative(-) 0.06	Negative(-) 0.07	Negative(-) 0.08	Negative(-) 0.05
20170621CCB140	Inpatient	M	72	CNS neuropathy	CSF	Negative(-) 0.324	Negative(-) 0.063	Negative(-) 0.131
20160122CCB359	Inpatient	F	72	CNS neuropathy	CSF			Negative(-) 0.04
20150409CCB064	Inpatient	M	73	CNS neuropathy	CSF	Positive(+) 3.10	Negative(-) 0.06	Positive(+) 1.61	Positive(+) 1.15
20160624CCB198	Outpatient	M	74	CNS neuropathy	CSF		Negative(-) 0.03
20150630CCB451	Inpatient	F	75	CNS neuropathy	CSF	Negative(-) 0.58	Negative(-) 0.03	Negative(-) 0.06	Negative(-) 0.05
20150707CCB071	Inpatient	M	75	CNS neuropathy	CSF	Negative(-) 0.21	Negative(-) 0.06	Negative(-) 0.10	Negative(-) 0.05
20151118CCB272	Inpatient	M	76	CNS neuropathy	CSF		Negative(-) 0.03
20160329CCB405	Inpatient	F	76	CNS neuropathy	CSF		Negative(-) 0.06	Negative(-) 0.14	Negative(-) 0.07
20150216CCB197	Outpatient	M	76	CNS neuropathy	CSF	Negative(-) 0.04	Negative(-) 0.01	Negative(-) 0.21	Negative(-) 0.08
20151116CCB222	Outpatient	M	80	CNS neuropathy	CSF		Negative(-) 0.04
20140902CCB001	Outpatient	M	81	CNS neuropathy	CSF	Negative(-) 0.55	Negative(-) 0.04	Negative(-) 0.05	Negative(-) 0.04
20160113CCB207	Inpatient	F	84	CNS neuropathy	CSF		Negative(-) 0.04
20150514CCB174	Inpatient	F	94	CNS neuropathy	CSF		Negative(-) 0.04
20150506CCB042	Inpatient	M	3	FUO	CSF	Negative(-) 0.33	Negative(-) 0.05	Negative(-) 0.09	Negative(-) 0.09
20150522CCB270	Inpatient	F	16	FUO	CSF		Negative(-) 0.06
20160720CCB200	Inpatient	F	19	FUO	CSF		Negative(-) 0.03
20150915CCB111	Other hospitals	F	19	FUO	CSF		Negative(-) 0.04
20170629CCB222	Inpatient	M	19	FUO	CSF		Negative(-) 0.046
20150127CCB242	Inpatient	M	21	FUO	CSF	Positive(+) 3.04	Negative(-) 0.04	Negative(-) 0.22	Negative(-) 0.44
20160728CCB268	Inpatient	F	22	FUO	CSF		Negative(-) 0.03		Negative(-) 0.04
20150812CCB179	Inpatient	F	22	FUO	CSF	Positive(+) 1.51	Negative(-) 0.04
20140909CCB029	Inpatient	F	23	FUO	CSF	Negative(-) 0.72	Negative(-) 0.06	Negative(-) 0.05	Negative(-) 0.06
20161121CCB188	Inpatient	F	25	FUO	CSF		Negative(-) 0.03
20150427CCB297	Outpatient	F	26	FUO	CSF	Negative(-) 0.30	Negative(-) 0.12	Negative(-) 0.05	Negative(-) 0.05
20141104CCB033	Inpatient	F	26	FUO	CSF	Negative(-) 0.10	Negative(-) 0.06
20160301CCB362	Inpatient	F	27	FUO	CSF		Negative(-) 0.05
20160817CCB176	Inpatient	F	27	FUO	CSF		Negative(-) 0.05
20170516CCB150	Inpatient	F	28	FUO	CSF		Negative(-) 0.100
20150804CCB059	Outpatient	M	28	FUO	CSF		Negative(-) 0.05
20160422CCB171	Inpatient	M	29	FUO	CSF	Positive(+) 1.23	Negative(-) 0.06	Negative(-) 0.22	Negative(-) 0.18
20140722CCB393	Inpatient	M	29	FUO	CSF		Negative(-) 0.03
20160601CCB307	Inpatient	M	29	FUO	CSF	Negative(-) 0.13	Negative(-) 0.05
20160825CCB257	Outpatient	F	30	FUO	CSF	Negative(-) 0.30	Negative(-) 0.03
20150320CCB251	Inpatient	M	31	FUO	CSF	Negative(-) 0.03	Negative(-) 0.03	Negative(-) 0.05	Negative(-) 0.04
20170327CCB181	Inpatient	M	33	FUO	CSF	Negative(-) 0.22	Negative(-) 0.04	Negative(-) 0.06	Negative(-) 0.04
20170405CCB021	Inpatient	M	34	FUO	CSF		Negative(-) 0.097	Negative(-) 0.106	Negative(-) 0.056
20161115CCB138	Outpatient	M	34	FUO	CSF		Negative(-) 0.04
20170508CCB078	Inpatient	F	34	FUO	CSF		Negative(-) 0.051
20170303CCB271	Inpatient	M	35	FUO	CSF	Negative(-) 0.17	Negative(-) 0.05
20170613CCB084	Inpatient	M	35	FUO	CSF		Negative(-) 0.064
20160906CCB040	Inpatient	M	36	FUO	CSF		Negative(-) 0.04
20150812CCB180	Outpatient	F	37	FUO	CSF		Negative(-) 0.09
20160422CCB173	Inpatient	M	39	FUO	CSF	Negative(-) 0.11	Negative(-) 0.04	Negative(-) 0.08	Negative(-) 0.07
20161018CCB132	Outpatient	F	41	FUO	CSF		Negative(-) 0.05
20150624CCB317	Outpatient	F	42	FUO	CSF	Negative(-) 0.44	Negative(-) 0.06	Negative(-) 0.13	Negative(-) 0.08
20150911CCB084	Outpatient	M	45	FUO	CSF	Negative(-) 0.16	Negative(-) 0.04	Negative(-) 0.09	Negative(-) 0.07
20150818CCB250	Inpatient	F	49	FUO	CSF		Negative(-) 0.05
20150824CCB307	Inpatient	F	49	FUO	CSF		Negative(-) 0.05
20140617CCB381	Inpatient	F	52	FUO	CSF			Negative(-) 0.06	Negative(-) 0.07
20151010CCB067	Inpatient	M	53	FUO	CSF	Negative(-) 0.09	Negative(-) 0.03	Negative(-) 0.04	Negative(-) 0.05
20151110CCB133	Outpatient	F	55	FUO	CSF		Negative(-) 0.03
20160622CCB183	Inpatient	M	56	FUO	CSF		Negative(-) 0.05
20160708CCB089	Inpatient	M	56	FUO	CSF		Negative(-) 0.05
20140627CCB078	Inpatient	M	57	FUO	CSF	Negative(-) 0.59	Negative(-) 0.04	Negative(-) 0.05	Negative(-) 0.04
20150925CCB215	Inpatient	F	57	FUO	CSF		Negative(-) 0.04
20151104CCB059	Inpatient	M	58	FUO	CSF	Equivocal 0.99	Negative(-) 0.23	Negative(-) 0.08	Negative(-) 0.05
20140606CCB253	Inpatient	M	59	FUO	CSF		Negative(-) 0.06
20170724CCB196	Inpatient	F	60	FUO	CSF		Negative(-) 0.092
20150626CCB396	Inpatient	F	61	FUO	CSF	Negative(-) 0.16	Negative(-) 0.06	Negative(-) 0.05	Negative(-) 0.04
20160921CCB169	Inpatient	M	63	FUO	CSF	Negative(-) 0.17	Negative(-) 0.04
20170524CCB221	Inpatient	F	64	FUO	CSF		Negative(-) 0.044
20140704CCB260	Inpatient	M	68	FUO	CSF		Negative(-) 0.04
20150828CCB365	Inpatient	F	73	FUO	CSF	Negative(-) 0.52	Negative(-) 0.04	Negative(-) 0.11
20150702CCB482	Inpatient	F	73	FUO	CSF	Negative(-) 0.63	Negative(-) 0.04
20160226CCB318	Inpatient	F	74	FUO	CSF		Negative(-) 0.15
20151120CCB305	Outpatient	M	75	FUO	CSF		Negative(-) 0.03
20150514CCB175	Inpatient	F	83	FUO	CSF		Negative(-) 0.04
20141212CCB135	Other hospitals	F	56	gastric cancer	CSF		Negative(-) 0.05
20170207CCB023	Outpatient	M	0.58	Not indicated	CSF	Negative(-) 0.35	Negative(-) 0.27	Negative(-) 0.08	Negative(-) 0.07
20160809CCB069	Other hospitals	M	0.83	Not indicated	CSF	Negative(-) 0.25	Negative(-) 0.06	Negative(-) 0.10	Negative(-) 0.06
20170613CCB065	Outpatient	M	1	Not indicated	CSF	Negative(-) 0.075	Negative(-) 0.061	Negative(-) 0.100	Negative(-) 0.065
20150402CCB033	Other hospitals	M	1	Not indicated	CSF	Negative(-) 0.09	Negative(-) 0.04	Negative(-) 0.04	Negative(-) 0.04
20150925CCB214	Other hospitals	F	2	Not indicated	CSF	Negative(-) 0.42	Negative(-) 0.05	Negative(-) 0.06	Negative(-) 0.07
20170110CCB058	Outpatient	M	3	Not indicated	CSF	Negative(-) 0.23	Negative(-) 0.03	Negative(-) 0.12	Negative(-) 0.07
20170629CCB223	Outpatient	M	3	Not indicated	CSF		Negative(-) 0.050
20150427CCB298	Inpatient	M	3	Not indicated	CSF	Negative(-) 0.07	Negative(-) 0.14	Negative(-) 0.12	Negative(-) 0.11
20140708CCB036	Other hospitals	F	6	Not indicated	CSF	Negative(-) 0.69	Negative(-) 0.04	Negative(-) 0.16	Negative(-) 0.03
20150724CCB298	Other hospitals	F	6	Not indicated	CSF	Negative(-) 0.06	Negative(-) 0.04	Negative(-) 0.06	Negative(-) 0.06
20140902CCB002	Other hospitals	M	8	Not indicated	CSF	Negative(-) 0.25	Negative(-) 0.04	Negative(-) 0.04	Negative(-) 0.05
20170313CCB069	Outpatient	M	9	Not indicated	CSF	Equivocal 0.94	Negative(-) 0.05	Negative(-) 0.13	Negative(-) 0.06
20170619CCB113	Outpatient	F	10	Not indicated	CSF	Negative(-) 0.470	Negative(-) 0.043	Negative(-) 0.144	Negative(-) 0.107
20170116CCB138	Other hospitals	M	11	Not indicated	CSF	Positive(+) 2.34	Negative(-) 0.01	Negative(-) 0.07	Negative(-) 0.05
20150210CCB080	Other hospitals	M	13	Not indicated	CSF	Negative(-) 0.24	Negative(-) 0.06	Negative(-) 0.09	Negative(-) 0.08
20140828CCB062	Other hospitals	M	14	Not indicated	CSF	Negative(-) 0.22	Negative(-) 0.05	Negative(-) 0.04	Negative(-) 0.03
20151029CCB306	Other hospitals	F	15	Not indicated	CSF	Negative(-) 0.09	Negative(-) 0.03	Negative(-) 0.06	Negative(-) 0.75
20150212CCB112	Outpatient	F	17	Not indicated	CSF	Negative(-) 0.10	Negative(-) 0.05	Negative(-) 0.04	Negative(-) 0.04
20141021CCB149	Other hospitals	F	20	Not indicated	CSF	Negative(-) 0.13			Negative(-) 0.03
20140819CCB033	Other hospitals	F	22	Not indicated	CSF	Negative(-) 0.07	Negative(-) 0.06	Negative(-) 0.05	Negative(-) 0.05
20140826CCB052	Other hospitals	M	22	Not indicated	CSF	Positive(+) 3.55	Negative(-) 0.09	Negative(-) 0.29	Negative(-) 0.15
20150123CCB213	Other hospitals	M	23	Not indicated	CSF	Negative(-) 0.22	Negative(-) 0.03
20170327CCB183	Outpatient	M	27	Not indicated	CSF		Negative(-) 0.04
20151019CCB169	Other hospitals	M	28	Not indicated	CSF	Negative(-) 0.05	Negative(-) 0.06	Negative(-) 0.03	Negative(-) 0.04
20160217CCB161	Other hospitals	M	28	Not indicated	CSF	Negative(-) 0.11	Negative(-) 0.04	Negative(-) 0.06	Negative(-) 0.04
20140812CCB006	Other hospitals	F	30	Not indicated	CSF	Negative(-) 0.36	Negative(-) 0.05	Negative(-) 0.06	Negative(-) 0.05
20170710CCB078	Outpatient	F	32	Not indicated	CSF	Negative(-) 0.534	Negative(-) 0.146	Negative(-) 0.086	Negative(-) 0.049
20150804CCB056	Other hospitals	M	32	Not indicated	CSF	Negative(-) 0.16	Negative(-) 0.05	Negative(-) 0.04	Negative(-) 0.04
20140819CCB031	Other hospitals	M	32	Not indicated	CSF	Negative(-) 0.21	Negative(-) 0.06	Negative(-) 0.06	Negative(-) 0.05
20141028CCB173	Other hospitals	M	32	Not indicated	CSF	Equivocal 0.92	Negative(-) 0.00	Negative(-) 0.09	Negative(-) 0.06
20151029CCB305	Other hospitals	F	33	Not indicated	CSF	Negative(-) 0.13	Negative(-) 0.04	Negative(-) 0.05	Negative(-) 0.51
20141028CCB172	Other hospitals	M	35	Not indicated	CSF	Negative(-) 0.41	Negative(-) 0.06	Negative(-) 0.06	Negative(-) 0.04
20141016CCB067	Other hospitals	M	35	Not indicated	CSF	Positive(+) 2.57	Negative(-) 0.10	Negative(-) 0.15	Negative(-) 0.12
20160704CCB001	Other hospitals	M	37	Not indicated	CSF	Negative(-) 0.12	Negative(-) 0.05	Negative(-) 0.06	Negative(-) 0.05
20160215CCB132	Other hospitals	M	42	Not indicated	CSF	Negative(-) 0.43		Negative(-) 0.13	Negative(-) 0.03
20170317CCB112	Outpatient	M	43	Not indicated	CSF	Equivocal 0.93	Negative(-) 0.22
20160309CCB129	Other hospitals	F	43	Not indicated	CSF	Negative(-) 0.49	Negative(-) 0.04	Negative(-) 0.14	Negative(-) 0.05
20150824CCB305	Other hospitals	M	46	Not indicated	CSF	Negative(-) 0.47	Negative(-) 0.05	Negative(-) 0.07	Negative(-) 0.09
20151029CCB307	Other hospitals	M	46	Not indicated	CSF	Negative(-) 0.24	Negative(-) 0.04	Negative(-) 0.39
20160712CCB127	Other hospitals	M	47	Not indicated	CSF	Positive(+) 1.41	Negative(-) 0.04
20160301CCB364	Other hospitals	M	47	Not indicated	CSF	Negative(-) 0.70
20170106CCB056	Outpatient	M	48	Not indicated	CSF		Negative(-) 0.07
20170303CCB270	Outpatient	M	49	Not indicated	CSF	Negative(-) 0.08	Negative(-) 0.05
20150724CCB299	Other hospitals	M	50	Not indicated	CSF		Negative(-) 0.06
20150216CCB196	Other hospitals	M	53	Not indicated	CSF	Positive(+) 1.11	Negative(-) 0.05	Negative(-) 0.09	Negative(-) 0.04
20170213CCB090	Inpatient	M	55	Not indicated	CSF	Negative(-) 0.34	Negative(-) 0.05	Negative(-) 0.15	Negative(-) 0.13
20150630CCB450	Other hospitals	F	56	Not indicated	CSF	Negative(-) 0.21	Negative(-) 0.03	Negative(-) 0.04	Negative(-) 0.04
20160303CCB047	Other hospitals	M	61	Not indicated	CSF	Negative(-) 0.54	Negative(-) 0.06	Negative(-) 0.04	Negative(-) 0.03
20151102CCB029	Other hospitals	M	61	Not indicated	CSF	Negative(-) 0.14	Negative(-) 0.04	Negative(-) 0.05	Negative(-) 0.04
20160226CCB317	Other hospitals	F	62	Not indicated	CSF	Negative(-) 0.24	Negative(-) 0.06	Negative(-) 0.08	Negative(-) 0.07
20160505CCB036	Inpatient	M	67	Not indicated	CSF		Negative(-) 0.07
20170427CCB238	Outpatient	M	72	Not indicated	CSF	Negative(-) 0.424	Negative(-) 0.052	Negative(-) 0.051	Negative(-) 0.046
20151021CCB211	Other hospitals	M	73	Not indicated	CSF	Negative(-) 0.15	Negative(-) 0.24	Negative(-) 0.04	Negative(-) 0.05
20151110CCB132	Other hospitals	M	84	Not indicated	CSF	Equivocal 1.08	Negative(-) 0.03	Negative(-) 0.06	Negative(-) 0.04
20160712CCB128	Inpatient	F	16	Other Autoimmune Diseases	CSF		Negative(-) 0.05
20130903CCB001	Inpatient	M	17	Other Autoimmune Diseases	CSF	Negative(-) 0.12	Negative(-) 0.02	Negative(-) 0.03	Negative(-) 0.03
20160712CCB123	Inpatient	F	26	Other Autoimmune Diseases	CSF	Equivocal 1.09	Negative(-) 0.04	Negative(-) 0.07	Negative(-) 0.03
20161018CCB131	Inpatient	F	27	Other Autoimmune Diseases	CSF	Negative(-) 0.20	Negative(-) 0.04	Negative(-) 0.04	Negative(-) 0.04
20151216CCB270	Inpatient	F	28	Other Autoimmune Diseases	CSF		Negative(-) 0.03
20150526CCB313	Inpatient	F	28	Other Autoimmune Diseases	CSF	Negative(-) 0.32	Negative(-) 0.07
20170217CCB147	Inpatient	M	29	Other Autoimmune Diseases	CSF		Negative(-) 0.05
20161107CCB052	Outpatient	M	37	Other Autoimmune Diseases	CSF	Negative(-) 0.24	Negative(-) 0.14	Negative(-) 0.14	Negative(-) 0.11
20141021CCB147	Inpatient	M	38	Other Autoimmune Diseases	CSF		Negative(-) 0.06
20140819CCB311	Inpatient	F	42	Other Autoimmune Diseases	CSF		Negative(-) 0.06
20170726CCB197	Inpatient	M	45	Other Autoimmune Diseases	CSF	Negative(-) 0.378	Negative(-) 0.071	Negative(-) 0.175	Negative(-) 0.104
20151216CCB271	Inpatient	M	46	Other Autoimmune Diseases	CSF		Negative(-) 0.03
20150724CCB300	Inpatient	F	46	Other Autoimmune Diseases	CSF		Negative(-) 0.07
20161115CCB117	Inpatient	M	48	Other Autoimmune Diseases	CSF	Negative(-) 0.24	Negative(-) 0.05	Negative(-) 0.08	Negative(-) 0.05
20170714CCB106	Inpatient	F	48	Other Autoimmune Diseases	CSF	Positive(+) 1.416	Negative(-) 0.030	Negative(-) 0.390	Negative(-) 0.067
20150504CCB002	Inpatient	F	48	Other Autoimmune Diseases	CSF	Negative(-) 0.12	Negative(-) 0.04	Negative(-) 0.08	Negative(-) 0.05
20140527CCB013	Outpatient	F	49	Other Autoimmune Diseases	CSF	Negative(-) 0.49	Negative(-) 0.06	Negative(-) 0.12	Negative(-) 0.06
20170420CCB181	Outpatient	F	52	Other Autoimmune Diseases	CSF	Positive(+) 1.271	Negative(-) 0.047
20150504CCB001	Inpatient	F	52	Other Autoimmune Diseases	CSF	Negative(-) 0.12	Negative(-) 0.04	Negative(-) 0.07	Negative(-) 0.05
20161111CCB091	Inpatient	M	57	Other Autoimmune Diseases	CSF	Negative(-) 0.73	Negative(-) 0.04	Negative(-) 0.10	Negative(-) 0.07
20160222CCB231	Inpatient	M	61	Other Autoimmune Diseases	CSF	Negative(-) 0.27
20160815CCB122	Inpatient	F	69	Other Autoimmune Diseases	CSF	Negative(-) 0.75	Negative(-) 0.03	Negative(-) 0.04	Negative(-) 0.04
20160809CCB087	Outpatient	F	70	Other Autoimmune Diseases	CSF		Negative(-) 0.04
20151208CCB124	Inpatient	M	75	Other Autoimmune Diseases	CSF		Negative(-) 0.04
20161028CCB240	Outpatient	F	10	Other diseases	CSF		Negative(-) 0.04
20161101CCB024	Inpatient	M	10	Other diseases	CSF	Negative(-) 0.26	Negative(-) 0.04	Negative(-) 0.04	Negative(-) 0.03
20161116CCB161	Outpatient	M	14	Other diseases	CSF		Negative(-) 0.04
20141104CCB034	Inpatient	M	15	Other diseases	CSF		Negative(-) 0.06
20140527CCB012	Inpatient	F	15	Other diseases	CSF	Negative(-) 0.10	Negative(-) 0.05	Negative(-) 0.08	Negative(-) 0.07
20150806CCB097	Outpatient	F	16	Other diseases	CSF		Negative(-) 0.05
20160407CCB037	Inpatient	F	16	Other diseases	CSF	Negative(-) 0.49	Negative(-) 0.05	Negative(-) 0.12	Negative(-) 0.13
20170106CCB054	Inpatient	F	17	Other diseases	CSF	Negative(-) 0.23	Negative(-) 0.07
20160722CCB201	Inpatient	M	17	Other diseases	CSF	Negative(-) 0.22	Negative(-) 0.04	Negative(-) 0.06	Negative(-) 0.05
20160829CCB261	Inpatient	M	18	Other diseases	CSF	Positive(+) 2.29	Negative(-) 0.07	Negative(-) 0.10	Negative(-) 0.05
20150310CCB113	Inpatient	F	18	Other diseases	CSF	Negative(-) 0.25	Negative(-) 0.04	Negative(-) 0.07	Negative(-) 0.04
20150601CCB024	Outpatient	M	19	Other diseases	CSF	Negative(-) 0.55	Negative(-) 0.09	Negative(-) 0.08	Negative(-) 0.06
20150901CCB396	Outpatient	M	20	Other diseases	CSF		Negative(-) 0.06	Negative(-) 0.04	Negative(-) 0.03
20141202CCB001	Inpatient	F	21	Other diseases	CSF	Negative(-) 0.39	Negative(-) 0.05	Negative(-) 0.06	Negative(-) 0.04
20150619CCB269	Outpatient	F	21	Other diseases	CSF	Negative(-) 0.07	Negative(-) 0.06	Negative(-) 0.05	Negative(-) 0.03
20150804CCB057	Inpatient	M	22	Other diseases	CSF	Negative(-) 0.34	Negative(-) 0.05	Negative(-) 0.05	Negative(-) 0.05
20141115CCB116	Inpatient	M	22	Other diseases	CSF		Negative(-) 0.05
20140923CCB073	Inpatient	M	22	Other diseases	CSF	Negative(-) 0.38	Negative(-) 0.04	Negative(-) 0.03	Negative(-) 0.02
20170223CCB173	Inpatient	M	23	Other diseases	CSF	Negative(-) 0.30	Negative(-) 0.04	Negative(-) 0.23	Negative(-) 0.07
20150415CCB185	Inpatient	M	24	Other diseases	CSF	Negative(-) 0.08	Negative(-) 0.07
20161123CCB215	Inpatient	F	24	Other diseases	CSF	Negative(-) 0.23	Negative(-) 0.05	Negative(-) 0.07	Negative(-) 0.07
20150106CCB027	Inpatient	F	24	Other diseases	CSF	Negative(-) 0.15	Negative(-) 0.04	Negative(-) 0.04	Negative(-) 0.04
20160104CCB050	Outpatient	F	24	Other diseases	CSF		Negative(-) 0.06
20161209CCB083	Inpatient	M	24	Other diseases	CSF		Negative(-) 0.03
20150421CCB238	Outpatient	F	25	Other diseases	CSF		Negative(-) 0.07
20140722CCB392	Inpatient	M	25	Other diseases	CSF		Negative(-) 0.04
20151112CCB177	Outpatient	F	25	Other diseases	CSF		Negative(-) 0.04
20150626CCB397	Inpatient	M	25	Other diseases	CSF	Negative(-) 0.13	Negative(-) 0.06	Negative(-) 0.07	Negative(-) 0.06
20170726CCB205	Inpatient	M	26	Other diseases	CSF		Negative(-) 0.045
20140606CCB230	Inpatient	F	26	Other diseases	CSF				Negative(-) 0.06
20150814CCB217	Outpatient	M	26	Other diseases	CSF		Negative(-) 0.06
20160906CCB038	Inpatient	M	26	Other diseases	CSF	Negative(-) 0.08	Negative(-) 0.05	Negative(-) 0.62	Negative(-) 0.09
20160519CCB180	Inpatient	M	26	Other diseases	CSF		Negative(-) 0.36
20150216CCB193	Outpatient	F	26	Other diseases	CSF	Negative(-) 0.06	Negative(-) 0.03	Negative(-) 0.03	Negative(-) 0.02
20160809CCB089	Inpatient	M	26	Other diseases	CSF		Negative(-) 0.04
20150901CCB394	Outpatient	M	26	Other diseases	CSF		Negative(-) 0.05	Negative(-) 0.04	Negative(-) 0.03
20150814CCB216	Outpatient	M	27	Other diseases	CSF		Negative(-) 0.03
20150303CCB044	Outpatient	M	27	Other diseases	CSF	Negative(-) 0.07	Negative(-) 0.03	Negative(-) 0.06	Negative(-) 0.03
20160607CCB001	Inpatient	F	27	Other diseases	CSF	Negative(-) 0.11	Negative(-) 0.06	Negative(-) 0.08	Negative(-) 0.07
20151118CCB270	Inpatient	F	27	Other diseases	CSF	Negative(-) 0.76	Negative(-) 0.04	Negative(-) 0.07	Negative(-) 0.05
20141125CCB300	Outpatient	M	28	Other diseases	CSF		Negative(-) 0.05
20150724CCB297	Inpatient	M	28	Other diseases	CSF	Negative(-) 0.55	Negative(-) 0.06	Negative(-) 0.06	Negative(-) 0.05
20150818CCB249	Outpatient	F	28	Other diseases	CSF		Negative(-) 0.04
20150806CCB098	Inpatient	F	28	Other diseases	CSF	Negative(-) 0.10	Negative(-) 0.06	Negative(-) 0.05	Negative(-) 0.05
20160805CCB048	Outpatient	M	29	Other diseases	CSF	Negative(-) 0.38	Negative(-) 0.04	Negative(-) 0.05	Negative(-) 0.03	Negative(-) 0.38
20160517CCB151	Inpatient	F	29	Other diseases	CSF			Negative(-) 0.10
20160222CCB233	Inpatient	M	29	Other diseases	CSF	Negative(-) 0.48	Negative(-) 0.13	Negative(-) 0.20	Negative(-) 0.17
20160908CCB069	Inpatient	M	30	Other diseases	CSF	Negative(-) 0.27	Negative(-) 0.04	Negative(-) 0.06	Negative(-) 0.05
20150814CCB215	Inpatient	M	31	Other diseases	CSF	Negative(-) 0.17	Negative(-) 0.05
20140916CCB047	Outpatient	M	31	Other diseases	CSF	Negative(-) 0.38	Negative(-) 0.07	Negative(-) 0.05
20160722CCB219	Outpatient	M	31	Other diseases	CSF	Negative(-) 0.16	Negative(-) 0.04
20150508CCB083	Outpatient	M	32	Other diseases	CSF	Negative(-) 0.27	Negative(-) 0.06	Negative(-) 0.07	Negative(-) 0.04
20160919CCB150	Inpatient	M	32	Other diseases	CSF	Negative(-) 0.21	Negative(-) 0.04	Negative(-) 0.05	Negative(-) 0.03
20151204CCB070	Inpatient	F	33	Other diseases	CSF	Equivocal 0.81	Negative(-) 0.04	Negative(-) 0.06	Negative(-) 0.05
20170405CCB022	Inpatient	F	33	Other diseases	CSF		Negative(-) 0.056
20160323CCB343	Inpatient	F	34	Other diseases	CSF		Negative(-) 0.05
20161101CCB027	Inpatient	M	34	Other diseases	CSF		Negative(-) 0.04
20151110CCB134	Outpatient	F	34	Other diseases	CSF		Negative(-) 0.04
20170629CCB221	Inpatient	M	34	Other diseases	CSF		Negative(-) 0.050
20150227CCB248	Inpatient	F	35	Other diseases	CSF		Negative(-) 0.02
20150722CCB259	Outpatient	F	35	Other diseases	CSF		Negative(-) 0.06
20150707CCB069	Inpatient	F	36	Other diseases	CSF	Negative(-) 0.11	Negative(-) 0.05	Negative(-) 0.07	Negative(-) 0.04
20150113CCB103	Outpatient	M	36	Other diseases	CSF	Negative(-) 0.17	Negative(-) 0.03	Negative(-) 0.04	Negative(-) 0.04
20150317CCB198	Inpatient	F	37	Other diseases	CSF		Negative(-) 0.05
20150619CCB270	Inpatient	M	37	Other diseases	CSF	Negative(-) 0.61	Negative(-) 0.07	Negative(-) 0.07	Negative(-) 0.04
20160317CCB266	Inpatient	M	37	Other diseases	CSF	Negative(-) 0.62	Negative(-) 0.07
20160505CCB037	Inpatient	M	38	Other diseases	CSF		Negative(-) 0.08
20150715CCB170	Inpatient	M	39	Other diseases	CSF	Negative(-) 0.13	Negative(-) 0.06		Negative(-) 0.07
20170427CCB239	Inpatient	F	40	Other diseases	CSF	Negative(-) 0.183	Negative(-) 0.037
20170303CCB272	Outpatient	M	40	Other diseases	CSF		Negative(-) 0.06
20160303CCB048	Inpatient	F	40	Other diseases	CSF			Negative(-) 0.07	Negative(-) 0.04
20160817CCB175	Outpatient	F	40	Other diseases	CSF	Negative(-) 0.27	Negative(-) 0.05
20160307CCB089	Outpatient	F	41	Other diseases	CSF		Negative(-) 0.04
20140821CCB330	Inpatient	F	41	Other diseases	CSF		Negative(-) 0.05	Negative(-) 0.28
20160803CCB017	Inpatient	M	41	Other diseases	CSF	Negative(-) 0.09	Negative(-) 0.04	Negative(-) 0.08	Negative(-) 0.06
20151008CCB025	Inpatient	M	41	Other diseases	CSF	Negative(-) 0.07	Negative(-) 0.03	Negative(-) 0.03	Negative(-) 0.03
20160201CCB044	Inpatient	F	41	Other diseases	CSF	Negative(-) 0.11	Negative(-) 0.04
20170313CCB070	Inpatient	F	42	Other diseases	CSF		Negative(-) 0.04
20170510CCB098	Inpatient	M	42	Other diseases	CSF		Negative(-) 0.090
20150303CCB048	Inpatient	F	43	Other diseases	CSF		Negative(-) 0.04
20161205CCB001	Inpatient	M	43	Other diseases	CSF	Negative(-) 0.37	Negative(-) 0.03	Negative(-) 0.24	Negative(-) 0.15
20150907CCB015	Inpatient	M	43	Other diseases	CSF	Negative(-) 0.21	Negative(-) 0.05	Negative(-) 0.05	Negative(-) 0.04
20170609CCB038	Inpatient	M	43	Other diseases	CSF	Negative(-) 0.281	Negative(-) 0.074	Negative(-) 0.126	Negative(-) 0.230
20150402CCB032	Inpatient	M	44	Other diseases	CSF	Negative(-) 0.18	Negative(-) 0.02	Negative(-) 0.04	Negative(-) 0.03
20150923CCB197	Inpatient	M	44	Other diseases	CSF	Negative(-) 0.59	Negative(-) 0.06	Negative(-) 0.05	Negative(-) 0.06
20160509CCB084	Inpatient	F	44	Other diseases	CSF	Negative(-) 0.54	Negative(-) 0.08
20161201CCB262	Inpatient	F	45	Other diseases	CSF	Negative(-) 0.38	Negative(-) 0.04	Negative(-) 0.09	Negative(-) 0.05
20141230CCB279	Outpatient	M	45	Other diseases	CSF		Negative(-) 0.04
20160628CCB235	Inpatient	F	45	Other diseases	CSF	Negative(-) 0.33	Negative(-) 0.04	Negative(-) 0.04	Negative(-) 0.04
20150909CCB055	Outpatient	M	45	Other diseases	CSF	Negative(-) 0.22	Negative(-) 0.04	Negative(-) 0.05	Negative(-) 0.09
20151230CCB481	Inpatient	M	45	Other diseases	CSF	Negative(-) 0.18	Negative(-) 0.04	Negative(-) 0.04	Negative(-) 0.04
20161008CCB029	Inpatient	M	46	Other diseases	CSF		Negative(-) 0.03
20161010CCB054	Inpatient	M	46	Other diseases	CSF		Negative(-) 0.04
20151222CCB354	Inpatient	M	46	Other diseases	CSF		Negative(-) 0.04
20160505CCB032	Inpatient	F	46	Other diseases	CSF	Negative(-) 0.11	Negative(-) 0.06	Negative(-) 0.05	Negative(-) 0.05
20150227CCB244	Outpatient	M	46	Other diseases	CSF	Negative(-) 0.79	Negative(-) 0.04	Negative(-) 0.21	Negative(-) 0.10
20150601CCB023	Inpatient	F	46	Other diseases	CSF	Negative(-) 0.22	Negative(-) 0.10
20160929CCB254	Inpatient	F	46	Other diseases	CSF	Negative(-) 0.27	Negative(-) 0.05
20160323CCB344	Inpatient	M	47	Other diseases	CSF			Negative(-) 0.05	Negative(-) 0.04
20170626CCB195	Inpatient	F	47	Other diseases	CSF		Negative(-) 0.057
20150917CCB137	Inpatient	F	48	Other diseases	CSF		Negative(-) 0.06	Negative(-) 0.06	Negative(-) 0.06
20150409CCB108	Inpatient	F	48	Other diseases	CSF	Negative(-) 0.37	Negative(-) 0.05
20150109CCB060	Outpatient	M	48	Other diseases	CSF	Negative(-) 0.27	Negative(-) 0.04	Negative(-) 0.05	Negative(-) 0.03
20160919CCB149	Inpatient	F	48	Other diseases	CSF	Negative(-) 0.33	Negative(-) 0.04	Negative(-) 0.08	Negative(-) 0.03
20150210CCB107	Inpatient	F	49	Other diseases	CSF		Negative(-) 0.06
20160215CCB133	Inpatient	F	49	Other diseases	CSF	Positive(+) 2.00	Negative(-) 0.05	Negative(-) 0.30	Negative(-) 0.22
20150828CCB366	Outpatient	F	50	Other diseases	CSF		Negative(-) 0.04	Negative(-) 0.04	Negative(-) 0.05
20150320CCB252	Inpatient	F	50	Other diseases	CSF	Negative(-) 0.03	Negative(-) 0.03	Negative(-) 0.08	Negative(-) 0.06
20150313CCB115	Outpatient	F	50	Other diseases	CSF	Negative(-) 0.13	Negative(-) 0.04	Negative(-) 0.06	Negative(-) 0.09
20150617CCB240	Inpatient	F	50	Other diseases	CSF	Negative(-) 0.18	Negative(-) 0.06	Negative(-) 0.04	Negative(-) 0.04
20160620CCB150	Inpatient	F	51	Other diseases	CSF	Negative(-) 0.24	Negative(-) 0.09	Negative(-) 0.08	Negative(-) 0.07
20141016CCB089	Inpatient	M	51	Other diseases	CSF		Negative(-) 0.05
20160612CCB059	Inpatient	M	51	Other diseases	CSF	Negative(-) 0.47	Negative(-) 0.11	Negative(-) 0.05	Negative(-) 0.05
20150216CCB195	Outpatient	M	51	Other diseases	CSF	Positive(+) 6.32	Negative(-) 0.05	Equivocal 1.00	Negative(-) 0.48
20161123CCB216	Inpatient	M	51	Other diseases	CSF	Negative(-) 0.24	Negative(-) 0.06	Negative(-) 0.10	Negative(-) 0.06
20160201CCB045	Outpatient	F	51	Other diseases	CSF	Negative(-) 0.17	Negative(-) 0.05	Negative(-) 0.05	Negative(-) 0.05
20151208CCB123	Inpatient	M	51	Other diseases	CSF	Negative(-) 0.47	Negative(-) 0.05	Negative(-) 0.07	Negative(-) 0.05
20150828CCB364	Inpatient	F	51	Other diseases	CSF	Negative(-) 0.14	Negative(-) 0.04	Negative(-) 0.08	Negative(-) 0.11
20161020CCB157	Inpatient	F	52	Other diseases	CSF	Negative(-) 0.30	Negative(-) 0.06	Negative(-) 0.05	Negative(-) 0.03
20150909CCB057	Outpatient	M	52	Other diseases	CSF	Negative(-) 0.14
20140715CCB312	Inpatient	M	52	Other diseases	CSF		Negative(-) 0.06		Negative(-) 0.22
20150917CCB138	Inpatient	M	53	Other diseases	CSF	Negative(-) 0.11	Negative(-) 0.06	Negative(-) 0.06	Negative(-) 0.06
20170718CCB132	Inpatient	F	53	Other diseases	CSF		Negative(-) 0.064
20151120CCB303	Outpatient	M	53	Other diseases	CSF		Negative(-) 0.03
20150804CCB058	Outpatient	M	53	Other diseases	CSF		Negative(-) 0.07
20170613CCB085	Inpatient	M	53	Other diseases	CSF	Negative(-) 0.224	Negative(-) 0.196
20160111CCB172	Inpatient	M	53	Other diseases	CSF	Negative(-) 0.58	Negative(-) 0.04
20160612CCB062	Inpatient	M	53	Other diseases	CSF	Negative(-) 0.69	Negative(-) 0.09	Negative(-) 0.08	Negative(-) 0.06
20160829CCB284	Inpatient	M	54	Other diseases	CSF		Negative(-) 0.05
20150306CCB080	Inpatient	M	54	Other diseases	CSF		Negative(-) 0.05
20161101CCB026	Outpatient	M	54	Other diseases	CSF	Negative(-) 0.71	Negative(-) 0.04
20161213CCB108	Inpatient	M	54	Other diseases	CSF		Negative(-) 0.03
20160831CCB287	Inpatient	M	54	Other diseases	CSF	Negative(-) 0.36	Negative(-) 0.04	Negative(-) 0.14	Negative(-) 0.10
20150113CCB101	Inpatient	M	54	Other diseases	CSF	Equivocal 0.96	Negative(-) 0.04	Negative(-) 0.05	Negative(-) 0.04
20150707CCB068	Inpatient	M	54	Other diseases	CSF	Negative(-) 0.31	Negative(-) 0.05	Negative(-) 0.11	Negative(-) 0.05
20160113CCB206	Inpatient	F	55	Other diseases	CSF	Negative(-) 0.18	Negative(-) 0.05
20140704CCB261	Inpatient	F	55	Other diseases	CSF		Negative(-) 0.03
20160823CCB205	Inpatient	M	55	Other diseases	CSF	Negative(-) 0.23	Negative(-) 0.07	Negative(-) 0.07	Negative(-) 0.05
20161116CCB163	Inpatient	F	55	Other diseases	CSF	Negative(-) 0.40	Negative(-) 0.08
20150824CCB303	Inpatient	M	55	Other diseases	CSF	Negative(-) 0.71	Negative(-) 0.05	Negative(-) 0.05	Negative(-) 0.04
20170504CCB035	Inpatient	M	55	Other diseases	CSF		Negative(-) 0.049
20170619CCB137	Inpatient	M	56	Other diseases	CSF		Negative(-) 0.046
20170207CCB048	Inpatient	F	56	Other diseases	CSF	Negative(-) 0.19	Negative(-) 0.04
20160601CCB310	Inpatient	F	56	Other diseases	CSF	Positive(+) 6.42	Negative(-) 0.47	Equivocal 0.83	Negative(-) 0.45
20160523CCB212	Inpatient	F	56	Other diseases	CSF		Positive(+) 1.57
20150512CCB135	Inpatient	M	57	Other diseases	CSF	Negative(-) 0.25	Negative(-) 0.05	Negative(-) 0.06	Negative(-) 0.04
20151208CCB125	Inpatient	M	57	Other diseases	CSF		Negative(-) 0.05
20150615CCB209	Inpatient	F	57	Other diseases	CSF	Negative(-) 0.28	Negative(-) 0.06	Negative(-) 0.08	Negative(-) 0.06
20160901CCB310	Inpatient	M	57	Other diseases	CSF	Equivocal 0.84	Negative(-) 0.04
20150702CCB481	Inpatient	M	57	Other diseases	CSF	Negative(-) 0.11	Negative(-) 0.04	Negative(-) 0.05	Negative(-) 0.03
20150520CCB203	Inpatient	M	58	Other diseases	CSF	Negative(-) 0.36	Negative(-) 0.04	Negative(-) 0.06	Negative(-) 0.05
20160224CCB263	Inpatient	M	58	Other diseases	CSF	Negative(-) 0.13	Negative(-) 0.05
20160527CCB264	Outpatient	F	58	Other diseases	CSF		Negative(-) 0.11
20160628CCB237	Inpatient	F	58	Other diseases	CSF	Negative(-) 0.68	Negative(-) 0.03	Negative(-) 0.06	Negative(-) 0.06
20160505CCB031	Inpatient	M	59	Other diseases	CSF	Negative(-) 0.09	Negative(-) 0.07	Negative(-) 0.07	Negative(-) 0.06
20151019CCB168	Inpatient	M	60	Other diseases	CSF	Negative(-) 0.10	Negative(-) 0.06	Negative(-) 0.05	Negative(-) 0.07
20170112CCB105	Inpatient	M	60	Other diseases	CSF		Negative(-) 0.04
20160823CCB229	Outpatient	F	60	Other diseases	CSF		Negative(-) 0.07
20170418CCB147	Inpatient	M	60	Other diseases	CSF	Equivocal 0.818	Negative(-) 0.048	Negative(-) 0.100
20160614CCB094	Inpatient	M	60	Other diseases	CSF		Negative(-) 0.07
20150130CCB279	Inpatient	F	60	Other diseases	CSF	Negative(-) 0.60	Negative(-) 0.04	Negative(-) 0.06	Negative(-) 0.06
20150901CCB395	Outpatient	M	60	Other diseases	CSF		Negative(-) 0.05	Negative(-) 0.08	Negative(-) 0.06
20141016CCB088	Inpatient	M	60	Other diseases	CSF		Negative(-) 0.07
20150327CCB293	Inpatient	F	60	Other diseases	CSF	Negative(-) 0.59	Negative(-) 0.07
20170508CCB076	Inpatient	F	61	Other diseases	CSF		Negative(-) 0.051
20160411CCB082	Inpatient	M	61	Other diseases	CSF	Negative(-) 0.25	Negative(-) 0.08	Negative(-) 0.07	Negative(-) 0.06
20150109CCB059	Inpatient	M	61	Other diseases	CSF	Negative(-) 0.23	Negative(-) 0.04	Negative(-) 0.05	Negative(-) 0.04
20140930CCB434	Inpatient	M	61	Other diseases	CSF		Negative(-) 0.04
20140930CCB433	Inpatient	M	61	Other diseases	CSF	Negative(-) 0.59
20150429CCB341	Inpatient	M	61	Other diseases	CSF	Negative(-) 0.06	Negative(-) 0.06
20170327CCB182	Inpatient	M	61	Other diseases	CSF		Negative(-) 0.06
20160819CCB179	Inpatient	M	62	Other diseases	CSF	Negative(-) 0.17		Negative(-) 0.05	Negative(-) 0.04
20170527CCB257	Inpatient	M	62	Other diseases	CSF		Negative(-) 0.062
20161008CCB030	Inpatient	M	62	Other diseases	CSF		Negative(-) 0.04
20160912CCB092	Inpatient	F	62	Other diseases	CSF	Negative(-) 0.16	Negative(-) 0.04	Negative(-) 0.05	Negative(-) 0.03
20160603CCB338	Outpatient	F	62	Other diseases	CSF	Negative(-) 0.21	Negative(-) 0.09
20150303CCB049	Inpatient	F	63	Other diseases	CSF		Negative(-) 0.03
20160120CCB311	Inpatient	F	63	Other diseases	CSF		Negative(-) 0.04
20161020CCB160	Inpatient	M	63	Other diseases	CSF		Negative(-) 0.04
20170726CCB206	Inpatient	M	64	Other diseases	CSF		Negative(-) 0.045
20150824CCB304	Inpatient	M	64	Other diseases	CSF	Negative(-) 0.07	Negative(-) 0.05	Negative(-) 0.04	Negative(-) 0.04
20150427CCB296	Inpatient	M	65	Other diseases	CSF	Negative(-) 0.33	Negative(-) 0.08	Negative(-) 0.06	Negative(-) 0.06
20170706CCB047	Inpatient	M	65	Other diseases	CSF		Negative(-) 0.047
20160622CCB182	Inpatient	M	66	Other diseases	CSF	Negative(-) 0.56	Negative(-) 0.06	Negative(-) 0.09	Negative(-) 0.09
20151118CCB273	Outpatient	M	67	Other diseases	CSF		Negative(-) 0.04
20160601CCB306	Inpatient	M	67	Other diseases	CSF		Negative(-) 0.05
20160601CCB305	Inpatient	M	67	Other diseases	CSF	Negative(-) 0.51
20160505CCB033	Inpatient	M	67	Other diseases	CSF	Negative(-) 0.33	Negative(-) 0.06
20141014CCB066	Outpatient	F	69	Other diseases	CSF		Negative(-) 0.06
20161026CCB213	Inpatient	M	70	Other diseases	CSF		Negative(-) 0.04
20170519CCB189	Inpatient	M	72	Other diseases	CSF		Negative(-) 0.068
20160628CCB236	Inpatient	M	73	Other diseases	CSF	Negative(-) 0.43	Negative(-) 0.03	Negative(-) 0.05	Negative(-) 0.05
20150421CCB237	Inpatient	M	74	Other diseases	CSF	Negative(-) 0.56	Negative(-) 0.08	Negative(-) 0.08	Negative(-) 0.06
20151230CCB482	Inpatient	M	75	Other diseases	CSF	Negative(-) 0.12	Negative(-) 0.05
20160628CCB238	Inpatient	F	76	Other diseases	CSF		Negative(-) 0.05	Negative(-) 0.04	Negative(-) 0.04
20150702CCB479	Inpatient	M	78	Other diseases	CSF	Negative(-) 0.31	Negative(-) 0.03	Negative(-) 0.05	Negative(-) 0.03
20150317CCB197	Inpatient	F	80	Other diseases	CSF		Negative(-) 0.06
20160418CCB145	Outpatient	F	82	Other diseases	CSF	Negative(-) 0.64	Negative(-) 0.01	Negative(-) 0.16	Negative(-) 0.06
20150624CCB316	Inpatient	F	13	Peripheral neuropathy	CSF	Negative(-) 0.20	Negative(-) 0.05	Negative(-) 0.06	Negative(-) 0.04
20150227CCB247	Inpatient	F	15	Peripheral neuropathy	CSF	Negative(-) 0.12	Negative(-) 0.03
20160714CCB129	Inpatient	M	17	Peripheral neuropathy	CSF	Negative(-) 0.37	Negative(-) 0.04	Negative(-) 0.07	Negative(-) 0.05
20151218CCB304	Inpatient	F	18	Peripheral neuropathy	CSF	Negative(-) 0.07
20160323CCB345	Inpatient	M	19	Peripheral neuropathy	CSF	Negative(-) 0.34	Negative(-) 0.04
20150407CCB042	Inpatient	M	19	Peripheral neuropathy	CSF	Negative(-) 0.12	Negative(-) 0.05	Negative(-) 0.11	Negative(-) 0.04
20150528CCB335	Inpatient	M	22	Peripheral neuropathy	CSF	Negative(-) 0.20	Negative(-) 0.09	Negative(-) 0.05	Negative(-) 0.04
20150615CCB208	Outpatient	M	23	Peripheral neuropathy	CSF	Negative(-) 0.66	Negative(-) 0.07	Negative(-) 0.11	Negative(-) 0.10
20160527CCB263	Inpatient	F	23	Peripheral neuropathy	CSF	Negative(-) 0.25	Negative(-) 0.11	Negative(-) 0.08	Negative(-) 0.07
20141127CCB323	Inpatient	F	24	Peripheral neuropathy	CSF		Negative(-) 0.43
20150216CCB194	Inpatient	F	24	Peripheral neuropathy	CSF	Negative(-) 0.07	Negative(-) 0.03	Negative(-) 0.04	Negative(-) 0.02
20150413CCB155	Inpatient	F	25	Peripheral neuropathy	CSF	Negative(-) 0.46	Negative(-) 0.06	Negative(-) 0.11	Negative(-) 0.09
20160622CCB181	Inpatient	F	27	Peripheral neuropathy	CSF	Negative(-) 0.43	Negative(-) 0.05	Negative(-) 0.05	Negative(-) 0.05
20150421CCB236	Inpatient	F	27	Peripheral neuropathy	CSF	Positive(+) 4.57	Negative(-) 0.06	Negative(-) 0.08	Negative(-) 0.06
20160908CCB068	Outpatient	M	28	Peripheral neuropathy	CSF		Negative(-) 0.04
20151118CCB271	Inpatient	M	28	Peripheral neuropathy	CSF	Negative(-) 0.21	Negative(-) 0.42	Negative(-) 0.08	Negative(-) 0.11
20150415CCB183	Inpatient	F	31	Peripheral neuropathy	CSF	Negative(-) 0.09	Negative(-) 0.07	Negative(-) 0.06
20170412CCB096	Inpatient	M	31	Peripheral neuropathy	CSF			Negative(-) 0.061
20140805CCB004	Inpatient	F	31	Peripheral neuropathy	CSF	Negative(-) 0.15	Negative(-) 0.03	Negative(-) 0.04	Negative(-) 0.03
20141205CCB072	Inpatient	M	33	Peripheral neuropathy	CSF		Negative(-) 0.05
20160329CCB406	Inpatient	M	33	Peripheral neuropathy	CSF	Negative(-) 0.09	Negative(-) 0.06
20150206CCB040	Inpatient	F	33	Peripheral neuropathy	CSF	Negative(-) 0.13	Negative(-) 0.03	Negative(-) 0.06	Negative(-) 0.04
20150605CCB109	Outpatient	M	34	Peripheral neuropathy	CSF	Negative(-) 0.18	Negative(-) 0.07	Negative(-) 0.06	Negative(-) 0.04
20160708CCB054	Inpatient	F	34	Peripheral neuropathy	CSF	Equivocal 1.04	Negative(-) 0.06	Negative(-) 0.10	Negative(-) 0.09
20161008CCB026	Inpatient	F	35	Peripheral neuropathy	CSF	Negative(-) 0.13	Negative(-) 0.04	Negative(-) 0.07	Negative(-) 0.07
20161014CCB104	Inpatient	M	36	Peripheral neuropathy	CSF	Negative(-) 0.19	Negative(-) 0.07	Negative(-) 0.07	Negative(-) 0.05
20151230CCB480	Inpatient	M	36	Peripheral neuropathy	CSF	Positive(+) 1.78	Negative(-) 0.05	Negative(-) 0.09	Negative(-) 0.08
20151224CCB405	Inpatient	M	36	Peripheral neuropathy	CSF	Positive(+) 1.64			Negative(-) 0.09
20170124CCB201	Inpatient	M	36	Peripheral neuropathy	CSF	Negative(-) 0.50	Negative(-) 0.04
20160706CCB024	Inpatient	M	37	Peripheral neuropathy	CSF	Equivocal 1.05	Negative(-) 0.07	Negative(-) 0.07	Negative(-) 0.07
20150722CCB258	Inpatient	F	38	Peripheral neuropathy	CSF	Equivocal 0.88	Negative(-) 0.06	Negative(-) 0.06	Negative(-) 0.06
20150812CCB177	Outpatient	M	39	Peripheral neuropathy	CSF	Negative(-) 0.14	Negative(-) 0.04	Negative(-) 0.06	Negative(-) 0.09
20150909CCB056	Inpatient	M	40	Peripheral neuropathy	CSF		Negative(-) 0.04	Negative(-) 0.06	Negative(-) 0.11
20150812CCB176	Inpatient	M	42	Peripheral neuropathy	CSF	Negative(-) 0.25	Negative(-) 0.05	Negative(-) 0.06	Negative(-) 0.06
20160927CCB223	Inpatient	M	44	Peripheral neuropathy	CSF	Negative(-) 0.58	Negative(-) 0.03	Negative(-) 0.05	Negative(-) 0.06
20160927CCB224	Inpatient	F	44	Peripheral neuropathy	CSF	Positive(+) 1.21	Negative(-) 0.04
20150320CCB253	Inpatient	F	45	Peripheral neuropathy	CSF	Negative(-) 0.04	Negative(-) 0.03
20130903CCB139	Inpatient	M	45	Peripheral neuropathy	CSF	Negative(-) 0.09
20150624CCB318	Inpatient	F	45	Peripheral neuropathy	CSF	Negative(-) 0.24	Negative(-) 0.06	Negative(-) 0.07	Negative(-) 0.05
20170712CCB095	Inpatient	M	45	Peripheral neuropathy	CSF		Negative(-) 0.094
20150113CCB102	Outpatient	M	45	Peripheral neuropathy	CSF	Negative(-) 0.15	Negative(-) 0.04	Negative(-) 0.04	Negative(-) 0.05
20160405CCB033	Inpatient	F	45	Peripheral neuropathy	CSF	Negative(-) 0.13	Negative(-) 0.13	Negative(-) 0.06	Negative(-) 0.05
20150828CCB363	Inpatient	F	45	Peripheral neuropathy	CSF	Equivocal 1.00	Negative(-) 0.04	Negative(-) 0.05	Negative(-) 0.07
20161026CCB212	Inpatient	F	48	Peripheral neuropathy	CSF		Negative(-) 0.04
20150120CCB165	Inpatient	F	48	Peripheral neuropathy	CSF	Negative(-) 0.15	Negative(-) 0.05	Negative(-) 0.05	Negative(-) 0.06
20170122CCB183	Inpatient	M	48	Peripheral neuropathy	CSF	Negative(-) 0.14	Negative(-) 0.05	Negative(-) 0.07	Negative(-) 0.06
20150814CCB214	Inpatient	M	49	Peripheral neuropathy	CSF	Negative(-) 0.66	Negative(-) 0.04	Negative(-) 0.05	Negative(-) 0.06
20150724CCB296	Inpatient	M	49	Peripheral neuropathy	CSF	Equivocal 0.90	Negative(-) 0.05	Negative(-) 0.08	Negative(-) 0.07
20160612CCB058	Inpatient	F	50	Peripheral neuropathy	CSF	Negative(-) 0.16	Negative(-) 0.23	Negative(-) 0.07	Negative(-) 0.07
20150415CCB182	Inpatient	M	51	Peripheral neuropathy	CSF	Negative(-) 0.23	Negative(-) 0.07	Negative(-) 0.06	Negative(-) 0.05
20161028CCB238	Inpatient	F	51	Peripheral neuropathy	CSF	Negative(-) 0.16	Negative(-) 0.05	Negative(-) 0.06	Negative(-) 0.05
20150730CCB354	Inpatient	M	52	Peripheral neuropathy	CSF	Negative(-) 0.15	Negative(-) 0.06	Negative(-) 0.04	Negative(-) 0.04
20150417CCB189	Inpatient	F	54	Peripheral neuropathy	CSF	Negative(-) 0.39	Negative(-) 0.06	Negative(-) 0.10	Negative(-) 0.09
20150810CCB130	Inpatient	F	54	Peripheral neuropathy	CSF	Equivocal 0.96	Negative(-) 0.04	Negative(-) 0.14	Negative(-) 0.10
20170619CCB138	Inpatient	F	54	Peripheral neuropathy	CSF		Negative(-) 0.046
20141115CCB117	Inpatient	M	54	Peripheral neuropathy	CSF		Negative(-) 0.04
20150210CCB095	Inpatient	M	55	Peripheral neuropathy	CSF	Negative(-) 0.25	Negative(-) 0.06
20160726CCB223	Inpatient	F	56	Peripheral neuropathy	CSF	Negative(-) 0.39	Negative(-) 0.04	Negative(-) 0.06	Negative(-) 0.06
20160612CCB061	Inpatient	M	56	Peripheral neuropathy	CSF	Negative(-) 0.10	Negative(-) 0.11	Negative(-) 0.07	Negative(-) 0.05
20150512CCB136	Inpatient	F	57	Peripheral neuropathy	CSF	Negative(-) 0.30	Negative(-) 0.04	Negative(-) 0.06	Negative(-) 0.03
20160614CCB092	Inpatient	M	57	Peripheral neuropathy	CSF	Negative(-) 0.62	Negative(-) 0.06	Negative(-) 0.12	Negative(-) 0.06
20160601CCB309	Inpatient	M	57	Peripheral neuropathy	CSF	Equivocal 1.05	Negative(-) 0.04	Negative(-) 0.26	Negative(-) 0.10
20160525CCB234	Inpatient	M	57	Peripheral neuropathy	CSF	Positive(+) 1.65	Negative(-) 0.10	Negative(-) 0.37	Negative(-) 0.20
20160309CCB128	Inpatient	M	58	Peripheral neuropathy	CSF		Negative(-) 0.05
20160413CCB117	Inpatient	F	59	Peripheral neuropathy	CSF		Negative(-) 0.08
20151228CCB436	Inpatient	M	60	Peripheral neuropathy	CSF		Negative(-) 0.03
20160525CCB233	Inpatient	M	61	Peripheral neuropathy	CSF		Negative(-) 0.10
20161008CCB025	Inpatient	F	63	Peripheral neuropathy	CSF	Negative(-) 0.12	Negative(-) 0.04	Negative(-) 0.07	Negative(-) 0.07
20160301CCB363	Inpatient	M	64	Peripheral neuropathy	CSF	Negative(-) 0.09	Negative(-) 0.05	Negative(-) 0.04	Negative(-) 0.04
20160929CCB253	Inpatient	M	66	Peripheral neuropathy	CSF	Negative(-) 0.21	Negative(-) 0.05	Negative(-) 0.06	Negative(-) 0.05
20140529CCB009	Inpatient	F	67	Peripheral neuropathy	CSF	Positive(+) 8.10	Negative(-) 0.09	Negative(-) 0.36	Negative(-) 0.11
20170223CCB199	Inpatient	M	67	Peripheral neuropathy	CSF		Negative(-) 0.05
20150306CCB079	Inpatient	M	67	Peripheral neuropathy	CSF		Negative(-) 0.05
20140523CCB011	Inpatient	F	67	Peripheral neuropathy	CSF	Positive(+) 7.43	Negative(-) 0.14	Negative(-) 0.33	Negative(-) 0.15
20150415CCB184	Inpatient	F	68	Peripheral neuropathy	CSF	Negative(-) 0.23	Negative(-) 0.06
20151126CCB392	Inpatient	F	68	Peripheral neuropathy	CSF		Negative(-) 0.04
20161213CCB107	Inpatient	F	69	Peripheral neuropathy	CSF		Negative(-) 0.03
20150713CCB133	Inpatient	F	72	Peripheral neuropathy	CSF	Positive(+) 3.94	Negative(-) 0.05	Negative(-) 0.17	Negative(-) 0.09
20161014CCB105	Inpatient	F	77	Peripheral neuropathy	CSF		Negative(-) 0.07	Negative(-) 0.11	Negative(-) 0.06
20161014CCB103	Inpatient	M	81	Peripheral neuropathy	CSF	Negative(-) 0.27	Negative(-) 0.05	Negative(-) 0.07	Negative(-) 0.05
20160823CCB230	Outpatient	M	92	Peripheral neuropathy	CSF		Negative(-) 0.08
20130903CCB025	Inpatient	F	8	SLE	CSF	Negative(-) 0.45	Negative(-) 0.01	Negative(-) 0.02	Negative(-) 0.03
20170621CCB141	Inpatient	F	11	SLE	CSF	Equivocal 0.824	Negative(-) 0.063	Negative(-) 0.077	Negative(-) 0.050
20130903CCB003	Inpatient	F	12	SLE	CSF	Negative(-) 0.24	Negative(-) 0.03	Negative(-) 0.04	Negative(-) 0.02
20170221CCB151	Inpatient	F	12	SLE	CSF	Negative(-) 0.16	Negative(-) 0.06	Negative(-) 0.15	Negative(-) 0.07
20170626CCB162	Inpatient	F	13	SLE	CSF	Negative(-) 0.160	Negative(-) 0.038	Negative(-) 0.107	Negative(-) 0.082
20140909CCB028	Inpatient	F	15	SLE	CSF	Negative(-) 0.23	Negative(-) 0.06	Negative(-) 0.06	Negative(-) 0.04
20150123CCB222	Inpatient	F	15	SLE	CSF		Negative(-) 0.03
20151202CCB069	Inpatient	F	17	SLE	CSF		Negative(-) 0.07
20141202CCB031	Inpatient	M	20	SLE	CSF		Negative(-) 0.06
20150415CCB186	Inpatient	F	20	SLE	CSF		Negative(-) 0.07
20141120CCB182	Outpatient	M	20	SLE	CSF		Negative(-) 0.10
20150810CCB131	Outpatient	F	21	SLE	CSF		Negative(-) 0.16
20150206CCB039	Inpatient	M	22	SLE	CSF		Negative(-) 0.03	Negative(-) 0.07
20151222CCB353	Inpatient	F	25	SLE	CSF		Negative(-) 0.05		Negative(-) 0.08
20150210CCB088	Outpatient	F	26	SLE	CSF	Negative(-) 0.73	Negative(-) 0.06	Negative(-) 0.10
20160513CCB129	Inpatient	M	28	SLE	CSF		Negative(-) 0.05
20160603CCB337	Inpatient	M	28	SLE	CSF		Negative(-) 0.08
20151120CCB304	Outpatient	F	30	SLE	CSF		Negative(-) 0.05
20160620CCB151	Inpatient	F	30	SLE	CSF		Negative(-) 0.08
20150522CCB271	Inpatient	F	32	SLE	CSF		Negative(-) 0.07
20140708CCB273	Outpatient	F	33	SLE	CSF	Positive(+) 5.25	Negative(-) 0.04
20160513CCB130	Inpatient	F	34	SLE	CSF		Negative(-) 0.06
20150130CCB304	Inpatient	F	37	SLE	CSF		Negative(-) 0.04
20170106CCB057	Outpatient	F	39	SLE	CSF		Negative(-) 0.07
20150526CCB312	Inpatient	F	39	SLE	CSF		Negative(-) 0.07
20161125CCB220	Outpatient	F	45	SLE	CSF	Negative(-) 0.42	Negative(-) 0.13	Negative(-) 0.06	Negative(-) 0.01
20160113CCB209	Outpatient	F	52	SLE	CSF		Negative(-) 0.06
